# Supplementary material for: RNA Sequencing Reveals Specific Transcriptomic Signatures Distinguishing Effects of the [SWI+] Prion and SWI1 Deletion in Yeast Saccharomyces cerevisiae
Source: Genes (Basel). 2019 Mar 12;10(3):212. doi: 10.3390/genes10030212 (PMC6471900; doi:10.3390/genes10030212)
Supplement: Supplementary file 1 [file genes-10-00212-s001.zip › Table_S1.xlsx]

## Sheet: Table S1
Table S1. Oligonucleotides used in this study
Name	Sequence (5'-3')
ACT1_F	TAACGGTTCTGGTATGTGTAAAG
ACT1_Probe	(FAM*)CGTGCTGTCTTCCCATCTATCGTCGGT(BHQ1**)
ACT1_R	TCATCACCAACGTAGGAGTCTT
ADE1_F	GAGCTGGTGGGTGAAGATTTGT
ADE1_Probe	(R6G***)CTAAGGAGAAGGGCATCATCATCGCAGA(BHQ1**)
ADE1_R	GCACCTCGTCCACTAGAATAATT
BUD14_F	GGAGGACGAGGATGAAGAGG
BUD14_Pr obe	(R6G***)CGCCGCCAAGAGAACTGGACCC(BHQ1**)
BUD14_R	AATCATGGCCATTGAACGCA
CDC24_F	TCCGCCTCGAACATAACAGA
CDC24_Pr obe	(R6G***)CTTCGTCTTCAGCAGCGGCGA(BHQ1**)
CDC24_R	CGTTAGCGGACAGCTTGAAT
*FAM fluorophore.
**BHQ1 fluorescence quencher.
***R6G fluorophore.
