# Supplementary material for: RNA Sequencing Reveals Specific Transcriptomic Signatures Distinguishing Effects of the [SWI+] Prion and SWI1 Deletion in Yeast Saccharomyces cerevisiae
Source: Genes (Basel). 2019 Mar 12;10(3):212. doi: 10.3390/genes10030212 (PMC6471900; doi:10.3390/genes10030212)
Supplement: Supplementary file 1 [file genes-10-00212-s001.zip › Table_S2.xlsx]

## Sheet: Table S2
	Table S2. RNA-Seq library sizes before and after trimming and technical repeat merging
Sample name					Forward reads			Reverse reads
Condition			Sample	Replicate	Before trimming	After trimming	After merging	Before trimming	After trimming	After merging
[swi-]			1	1	3358171	2587677	5159689	3358171	2587676	5159687
				2	3367408	2572012		3367408	2572011
			2	1	3509791	2693952	5374455	3509791	2693950	5374453
				2	3518973	2680503		3518973	2680503
			3	1	3294705	2562275	5115663	3294705	2562271	5115659
				2	3304494	2553388		3304494	2553388
			4	1	2740207	2085939	4160757	2740207	2085935	4160753
				2	2746219	2074818		2746219	2074818
[SWI+]			1	1	2954709	2262292	4513960	2954709	2251668	4513959
				2	2962749	2251668		2962749	2672071
			2	1	3520280	2672071	5328925	3520280	2672071	5328925
				2	3529876	2656854		3529876	2656854
			3	1	3169264	2436261	4858755	3169264	2436263	4858756
				2	3177860	2422494		3177860	2422493
			4	1	4071694	3184855	6350813	4071694	3184854	6350812
				2	4072840	3165958		4072840	3165958
swi1Δ			1	1	3131597	2383836	4748718	3131597	2383836	4748718
				2	3132042	2364882		3132042	2364882
			2	1	3139421	2362196	4706372	3139421	2362195	4706371
				2	3147757	2344176		3147757	2344176
			3	1	3523832	2649957	5289486	3523832	2649956	5289485
				2	3535273	2639529		3535273	2639529
			4	1	2880114	2237262	4467651	2880114	2237262	4467651
			4	2	2892893	2230389		2892893	2230389
