# Supplementary material for: RNA Sequencing Reveals Specific Transcriptomic Signatures Distinguishing Effects of the [SWI+] Prion and SWI1 Deletion in Yeast Saccharomyces cerevisiae
Source: Genes (Basel). 2019 Mar 12;10(3):212. doi: 10.3390/genes10030212 (PMC6471900; doi:10.3390/genes10030212)
Supplement: Supplementary file 1 [file genes-10-00212-s001.zip › Table_S3.xlsx]

## Sheet: Table S3 Summary
Table S3. Genes whose expression levels are affected by the [SWI+] prion or swi1 deletion
Differential expression in comparison with the [swi-] strain	Differential expression in [SWI+] to swi1Δ comparison
	Yes	No
Upregulated in [SWI+], downregulated in swi1Δ	0	0
Upregulated in swi1Δ, downregulated in [SWI+]	2	0
Upregulated in swi1Δ only	330	454
Downregulated in swi1Δ only	611	431
Upregulated in [SWI+] only	3	1
Downregulated in [SWI+] only	2	1
Upregulated in both [SWI+] and swi1Δ with greater fold change in [SWI+]	1	6
Upregulated in both [SWI+] and swi1Δ with greater fold change in swi1Δ	17	12
Downregulated in both [SWI+] and swi1Δ with greater fold change in [SWI+]	0	3
Downregulated in both [SWI+] and swi1Δ with greater fold change in swi1Δ	83	28

## Sheet: Table S3
Table S3. Genes whose expression levels are affected by the [SWI+] prion or swi1 deletion
Standard Gene Name	Trivial Gene Name	Chromosome Number	Start Position	End Position	Differential expression in comparison with the [swi-] strain	Differential expression in [SWI+] to swi1Δ comparison
Q0160	SCEI	Mito	61022	61729	Upregulated in swi1Δ	Yes
YAL001C	TFC3	I	147594	151166	Upregulated in swi1Δ	Yes
YAL002W	VPS8	I	143707	147531	Upregulated in swi1Δ	Yes
YAL007C	ERP2	I	137698	138345	Upregulated in swi1Δ	Yes
YAL008W	FUN14	I	136914	137510	Upregulated in swi1Δ	Yes
YAL009W	SPO7	I	135854	136633	Upregulated in swi1Δ	Yes
YAL010C	MDM10	I	134184	135665	Upregulated in swi1Δ	Yes
YAL011W	SWC3	I	132199	134076	Upregulated in swi1Δ	Yes
YAL013W	DEP1	I	129270	130487	Upregulated in swi1Δ	No
YAL014C	SYN8	I	128252	129019	Upregulated in swi1Δ	Yes
YAL015C	NTG1	I	126903	128102	Upregulated in swi1Δ	Yes
YAL016W	TPD3	I	124879	126786	Upregulated in swi1Δ	Yes
YAL017W	PSK1	I	120225	124295	Upregulated in swi1Δ	Yes
YAL019W	FUN30	I	114919	118314	Upregulated in swi1Δ	Yes
YAL022C	FUN26	I	108877	110430	Upregulated in swi1Δ	Yes
YAL023C	PMT2	I	106272	108551	Upregulated in swi1Δ	Yes
YAL024C	LTE1	I	101565	105872	Upregulated in swi1Δ	Yes
YAL025C	MAK16	I	100225	101145	Upregulated in swi1Δ	Yes
YAL026C	DRS2	I	95630	99697	Upregulated in swi1Δ	Yes
YAL027W	SAW1	I	94687	95472	Upregulated in swi1Δ	Yes
YAL028W	FRT2	I	92900	94486	Upregulated in swi1Δ	Yes
YAL029C	MYO4	I	87855	92270	Upregulated in swi1Δ	Yes
YAL030W	SNC1	I	87286	87752	Upregulated in swi1Δ	Yes
YAL031C	GIP4	I	84749	87031	Upregulated in swi1Δ	Yes
YAL032C	PRP45	I	83335	84474	Upregulated in swi1Δ	No
YAL034C	FUN19	I	80710	81951	Upregulated in swi1Δ	Yes
YAL034W-A	MTW1	I	79718	80587	Upregulated in swi1Δ	Yes
YAL035W	FUN12	I	76427	79435	Upregulated in swi1Δ	Yes
YAL036C	RBG1	I	75043	76152	Upregulated in swi1Δ	Yes
YAL037W	YAL037W	I	74020	74823	Upregulated in swi1Δ	Yes
YAL039C	CYC3	I	68716	69525	Upregulated in swi1Δ	Yes
YAL041W	CDC24	I	62840	65404	Upregulated in swi1Δ	Yes
YAL043C	PTA1	I	58695	61052	Upregulated in swi1Δ	Yes
YAL044W-A	YAL044W-A	I	57518	57850	Upregulated in swi1Δ	Yes
YAL046C	AIM1	I	57029	57385	Upregulated in swi1Δ	Yes
YAL047C	SPC72	I	54989	56857	Upregulated in swi1Δ	Yes
YAL048C	GEM1	I	52801	54789	Upregulated in swi1Δ	Yes
YAL049C	AIM2	I	51855	52595	Upregulated in swi1Δ	Yes
YAL051W	OAF1	I	48564	51707	Upregulated in swi1Δ	Yes
YAL053W	FLC2	I	45899	48250	Upregulated in swi1Δ	Yes
YAL054C	ACS1	I	42881	45022	Upregulated in swi1Δ	Yes
YAL055W	PEX22	I	42177	42719	Upregulated in swi1Δ	Yes
YAL056W	GPB2	I	39259	41901	Upregulated in swi1Δ	Yes
YAL058W	CNE1	I	37464	38972	Upregulated in swi1Δ	Yes
YAL059W	ECM1	I	36509	37147	Upregulated in swi1Δ	Yes
YAL060W	BDH1	I	35155	36303	Downregulated in both [SWI+] and swi1Δ with greater fold change in swi1Δ	No
YAL061W	BDH2	I	33448	34701	Upregulated in swi1Δ	Yes
YAL063C	FLO9	I	24000	27968	Upregulated in swi1Δ	Yes
YAL063C-A	YAL063C-A	I	22395	22685	Upregulated in swi1Δ	Yes
YAL064C-A	TDA8	I	13363	13743	Upregulated in swi1Δ	Yes
YAL065C	YAL065C	I	11565	11951	Upregulated in swi1Δ	Yes
YAL067C	SEO1	I	7235	9016	Upregulated in swi1Δ	Yes
YAR002C-A	ERP1	I	154065	154724	Upregulated in swi1Δ	Yes
YAR002W	NUP60	I	152257	153876	Upregulated in swi1Δ	Yes
YAR003W	SWD1	I	155005	156285	Upregulated in swi1Δ	Yes
YAR007C	RFA1	I	156754	158619	Upregulated in swi1Δ	Yes
YAR008W	SEN34	I	158966	159793	Upregulated in swi1Δ	Yes
YAR014C	BUD14	I	166742	168871	Upregulated in swi1Δ	Yes
YAR018C	KIN3	I	170396	171703	Upregulated in swi1Δ	Yes
YAR019C	CDC15	I	172211	175135	Upregulated in swi1Δ	Yes
YAR023C	YAR023C	I	179281	179820	Upregulated in swi1Δ	Yes
YAR027W	UIP3	I	183770	184477	Upregulated in swi1Δ	Yes
YAR033W	MST28	I	188107	188811	Upregulated in swi1Δ	No
YAR035W	YAT1	I	190193	192256	Upregulated in swi1Δ	No
YAR042W	SWH1	I	192619	196185	Upregulated in swi1Δ	Yes
YAR050W	FLO1	I	203403	208016	Upregulated in swi1Δ	Yes
YBL002W	HTB2	II	236492	236887	Downregulated in swi1Δ	Yes
YBL003C	HTA2	II	235394	235792	Downregulated in swi1Δ	Yes
YBL004W	UTP20	II	227636	235117	Downregulated in swi1Δ	No
YBL005W	PDR3	II	217470	220400	Downregulated in both [SWI+] and swi1Δ with greater fold change in swi1Δ	No
YBL005W-B	YBL005W-B	II	221330	226598	Downregulated in swi1Δ	Yes
YBL006C	LDB7	II	216587	217129	Downregulated in swi1Δ	No
YBL008W	HIR1	II	209653	212175	Upregulated in swi1Δ	Yes
YBL009W	ALK2	II	207194	209224	Upregulated in swi1Δ	No
YBL021C	HAP3	II	181660	182094	Downregulated in swi1Δ	No
YBL023C	MCM2	II	174920	177526	Upregulated in swi1Δ	No
YBL027W	RPL19B	II	168423	169376	Downregulated in swi1Δ	Yes
YBL028C	YBL028C	II	167518	167838	Downregulated in swi1Δ	No
YBL033C	RIB1	II	158656	159693	Upregulated in swi1Δ	No
YBL034C	STU1	II	153848	158389	Upregulated in swi1Δ	Yes
YBL035C	POL12	II	151493	153610	Upregulated in swi1Δ	Yes
YBL036C	YBL036C	II	150447	151220	Downregulated in swi1Δ	No
YBL039C	URA7	II	143989	145728	Downregulated in swi1Δ	Yes
YBL039W-B	YBL039W-B	II	143393	143572	Downregulated in swi1Δ	No
YBL042C	FUI1	II	138341	140260	Downregulated in both [SWI+] and swi1Δ with greater fold change in swi1Δ	Yes
YBL043W	ECM13	II	136688	137461	Upregulated in swi1Δ	Yes
YBL046W	PSY4	II	132424	133749	Upregulated in swi1Δ	No
YBL054W	TOD6	II	117589	119166	Upregulated in swi1Δ	No
YBL055C	YBL055C	II	115573	116829	Downregulated in swi1Δ	No
YBL056W	PTC3	II	113762	115168	Downregulated in swi1Δ	Yes
YBL067C	UBP13	II	93639	95882	Upregulated in swi1Δ	No
YBL069W	AST1	II	90741	92030	Upregulated in swi1Δ	No
YBL072C	RPS8A	II	88523	89125	Downregulated in swi1Δ	Yes
YBL075C	SSA3	II	84499	86448	Upregulated in swi1Δ	Yes
YBL076C	ILS1	II	81043	84261	Downregulated in swi1Δ	Yes
YBL078C	ATG8	II	80378	80731	Upregulated in swi1Δ	Yes
YBL082C	ALG3	II	69751	71127	Upregulated in swi1Δ	No
YBL084C	CDC27	II	67169	69445	Upregulated in both [SWI+] and swi1Δ with greater fold change in swi1Δ	Yes
YBL086C	YBL086C	II	61202	62602	Upregulated in swi1Δ	No
YBL087C	RPL23A	II	59822	60739	Downregulated in swi1Δ	Yes
YBL092W	RPL32	II	45978	46370	Downregulated in swi1Δ	Yes
YBL093C	ROX3	II	44256	44918	Downregulated in swi1Δ	No
YBL095W	YBL095W	II	43277	44089	Upregulated in swi1Δ	No
YBL098W	BNA4	II	39145	40527	Downregulated in swi1Δ	Yes
YBL099W	ATP1	II	37053	38690	Upregulated in swi1Δ	No
YBL106C	SRO77	II	10847	13879	Upregulated in swi1Δ	Yes
YBR001C	NTH2	II	238941	241283	Upregulated in swi1Δ	No
YBR009C	HHF1	II	255373	255684	Downregulated in swi1Δ	Yes
YBR016W	YBR016W	II	270247	270633	Upregulated in swi1Δ	No
YBR018C	GAL7	II	274427	275527	Downregulated in swi1Δ	Yes
YBR019C	GAL10	II	276253	278352	Downregulated in swi1Δ	Yes
YBR020W	GAL1	II	279021	280607	Downregulated in swi1Δ	Yes
YBR023C	CHS3	II	284428	287925	Upregulated in swi1Δ	Yes
YBR025C	OLA1	II	290681	291865	Downregulated in swi1Δ	Yes
YBR028C	YPK3	II	294425	296002	Downregulated in swi1Δ	No
YBR029C	CDS1	II	296369	297742	Downregulated in swi1Δ	Yes
YBR033W	EDS1	II	301944	304703	Upregulated in swi1Δ	Yes
YBR034C	HMT1	II	304930	305976	Downregulated in swi1Δ	No
YBR036C	CSG2	II	309081	310313	Upregulated in both [SWI+] and swi1Δ with greater fold change in swi1Δ	No
YBR039W	ATP3	II	315575	316510	Downregulated in swi1Δ	No
YBR044C	TCM62	II	324341	326059	Downregulated in swi1Δ	No
YBR045C	GIP1	II	328173	330092	Upregulated in swi1Δ	Yes
YBR047W	FMP23	II	331833	332360	Downregulated in both [SWI+] and swi1Δ with greater fold change in swi1Δ	No
YBR052C	RFS1	II	338720	339352	Downregulated in swi1Δ	No
YBR054W	YRO2	II	343101	344135	Downregulated in both [SWI+] and swi1Δ with greater fold change in swi1Δ	Yes
YBR061C	TRM7	II	364787	365719	Downregulated in swi1Δ	Yes
YBR066C	NRG2	II	370037	370699	Downregulated in swi1Δ	Yes
YBR067C	TIP1	II	372103	372735	Downregulated in swi1Δ	Yes
YBR068C	BAP2	II	373861	375690	Downregulated in both [SWI+] and swi1Δ with greater fold change in swi1Δ	Yes
YBR069C	TAT1	II	376574	378433	Downregulated in both [SWI+] and swi1Δ with greater fold change in swi1Δ	Yes
YBR072W	HSP26	II	382030	382674	Downregulated in both [SWI+] and swi1Δ with greater fold change in swi1Δ	Yes
YBR073W	RDH54	II	383112	385988	Upregulated in swi1Δ	Yes
YBR077C	SLM4	II	391805	392293	Upregulated in swi1Δ	No
YBR078W	ECM33	II	393123	394742	Downregulated in swi1Δ	Yes
YBR082C	UBC4	II	406628	407169	Downregulated in swi1Δ	Yes
YBR084C-A	RPL19A	II	414186	415261	Downregulated in swi1Δ	Yes
YBR084W	MIS1	II	411054	413981	Downregulated in swi1Δ	Yes
YBR085C-A	YBR085C-A	II	418907	419164	Upregulated in swi1Δ	Yes
YBR087W	RFC5	II	423765	424829	Downregulated in swi1Δ	No
YBR092C	PHO3	II	427698	429101	Downregulated in both [SWI+] and swi1Δ with greater fold change in swi1Δ	Yes
YBR101C	FES1	II	443821	444693	Upregulated in both [SWI+] and swi1Δ with greater fold change in [SWI+]	No
YBR104W	YMC2	II	449667	450656	Downregulated in swi1Δ	Yes
YBR106W	PHO88	II	452658	453224	Downregulated in swi1Δ	Yes
YBR111C	YSA1	II	461178	461873	Downregulated in swi1Δ	No
YBR121C	GRS1	II	481364	483367	Downregulated in swi1Δ	Yes
YBR123C	TFC1	II	484742	486691	Upregulated in swi1Δ	No
YBR127C	VMA2	II	491269	492822	Downregulated in swi1Δ	Yes
YBR132C	AGP2	II	499652	501442	Upregulated in swi1Δ	Yes
YBR137W	YBR137W	II	513044	513583	Downregulated in swi1Δ	No
YBR139W	YBR139W	II	515664	517190	Upregulated in swi1Δ	No
YBR142W	MAK5	II	528317	530638	Downregulated in swi1Δ	Yes
YBR143C	SUP45	II	530869	532182	Downregulated in swi1Δ	Yes
YBR145W	ADH5	II	533762	534817	Downregulated in swi1Δ	Yes
YBR147W	RTC2	II	536575	537465	Upregulated in swi1Δ	Yes
YBR149W	ARA1	II	539987	541021	Downregulated in swi1Δ	Yes
YBR150C	TBS1	II	541209	544493	Upregulated in swi1Δ	No
YBR151W	APD1	II	545028	545978	Downregulated in both [SWI+] and swi1Δ with greater fold change in swi1Δ	No
YBR152W	SPP381	II	546376	547251	Upregulated in swi1Δ	No
YBR154C	RPB5	II	548362	549009	Downregulated in swi1Δ	Yes
YBR156C	SLI15	II	551104	553200	Upregulated in swi1Δ	No
YBR157C	ICS2	II	553543	554310	Upregulated in [SWI+]	Yes
YBR158W	AMN1	II	556549	558198	Downregulated in swi1Δ	Yes
YBR162C	TOS1	II	563203	564570	Downregulated in swi1Δ	Yes
YBR162W-A	YSY6	II	565231	565428	Downregulated in swi1Δ	No
YBR164C	ARL1	II	567875	568426	Downregulated in swi1Δ	No
YBR166C	TYR1	II	569842	571200	Downregulated in swi1Δ	No
YBR169C	SSE2	II	573915	575996	Upregulated in swi1Δ	Yes
YBR170C	NPL4	II	576344	578086	Upregulated in swi1Δ	No
YBR173C	UMP1	II	581726	582172	Downregulated in swi1Δ	No
YBR175W	SWD3	II	582408	583355	Downregulated in swi1Δ	Yes
YBR177C	EHT1	II	584807	586162	Upregulated in swi1Δ	No
YBR181C	RPS6B	II	591712	592774	Downregulated in swi1Δ	Yes
YBR185C	MBA1	II	599123	599959	Downregulated in swi1Δ	No
YBR189W	RPS9B	II	604508	605508	Downregulated in swi1Δ	Yes
YBR191W	RPL21A	II	606270	607140	Downregulated in swi1Δ	Yes
YBR194W	AIM4	II	610038	610409	Downregulated in swi1Δ	No
YBR196C	PGI1	II	612236	613900	Downregulated in both [SWI+] and swi1Δ with greater fold change in swi1Δ	Yes
YBR201W	DER1	II	623576	624211	Downregulated in swi1Δ	No
YBR204C	LDH1	II	632254	633381	Upregulated in swi1Δ	Yes
YBR207W	FTH1	II	635146	636543	Upregulated in swi1Δ	No
YBR211C	AME1	II	646158	647132	Downregulated in swi1Δ	No
YBR212W	NGR1	II	647886	649904	Upregulated in swi1Δ	No
YBR215W	HPC2	II	653356	655317	Upregulated in swi1Δ	No
YBR221C	PDB1	II	665153	666253	Downregulated in swi1Δ	Yes
YBR222C	PCS60	II	666720	668351	Upregulated in swi1Δ	Yes
YBR225W	YBR225W	II	670627	673329	Upregulated in swi1Δ	Yes
YBR228W	SLX1	II	675313	676227	Upregulated in swi1Δ	No
YBR230C	OM14	II	679549	680050	Upregulated in swi1Δ	Yes
YBR231C	SWC5	II	682179	683090	Upregulated in swi1Δ	No
YBR241C	YBR241C	II	702589	704055	Upregulated in swi1Δ	No
YBR244W	GPX2	II	707528	708016	Downregulated in both [SWI+] and swi1Δ with greater fold change in swi1Δ	No
YBR248C	HIS7	II	714807	716465	Downregulated in swi1Δ	Yes
YBR249C	ARO4	II	716882	717994	Downregulated in swi1Δ	Yes
YBR252W	DUT1	II	722611	723054	Downregulated in swi1Δ	No
YBR256C	RIB5	II	727386	728102	Downregulated in swi1Δ	No
YBR262C	MIC12	II	735720	736040	Downregulated in swi1Δ	No
YBR269C	SDH8	II	742160	742576	Upregulated in swi1Δ	Yes
YBR273C	UBX7	II	748061	749371	Upregulated in swi1Δ	No
YBR280C	SAF1	II	762784	764697	Upregulated in swi1Δ	Yes
YBR284W	YBR284W	II	771239	773632	Upregulated in swi1Δ	No
YBR295W	PCA1	II	792849	796499	Upregulated in swi1Δ	Yes
YBR296C	PHO89	II	796798	798522	Downregulated in both [SWI+] and swi1Δ with greater fold change in swi1Δ	Yes
YBR297W	MAL33	II	800523	801929	Downregulated in swi1Δ	Yes
YBR299W	MAL32	II	805351	807105	Downregulated in swi1Δ	Yes
YBR302C	COS2	II	810340	811479	Upregulated in swi1Δ	No
YCL002C	YCL002C	III	110808	111675	Downregulated in swi1Δ	No
YCL004W	PGS1	III	109105	110670	Upregulated in swi1Δ	No
YCL005W-A	VMA9	III	107023	107417	Downregulated in swi1Δ	No
YCL014W	BUD3	III	96281	101191	Upregulated in swi1Δ	No
YCL017C	NFS1	III	92777	94270	Upregulated in swi1Δ	Yes
YCL018W	LEU2	III	91324	92418	Downregulated in both [SWI+] and swi1Δ with greater fold change in swi1Δ	No
YCL019W	YCL019W	III	85102	90415	Downregulated in swi1Δ	No
YCL021W-A	YCL021W-A	III	83620	83997	Downregulated in swi1Δ	Yes
YCL025C	AGP1	III	76018	77919	Downregulated in both [SWI+] and swi1Δ with greater fold change in swi1Δ	Yes
YCL030C	HIS4	III	65934	68333	Downregulated in swi1Δ	Yes
YCL032W	STE50	III	63441	64481	Upregulated in swi1Δ	No
YCL034W	LSB5	III	61658	62722	Upregulated in swi1Δ	No
YCL035C	GRX1	III	60841	61173	Downregulated in swi1Δ	No
YCL039W	GID7	III	52645	54882	Upregulated in swi1Δ	No
YCL049C	YCL049C	III	39786	40724	Upregulated in swi1Δ	No
YCL050C	APA1	III	37836	38801	Downregulated in swi1Δ	Yes
YCL051W	LRE1	III	35865	37616	Upregulated in swi1Δ	No
YCL054W	SPB1	III	31449	33974	Downregulated in swi1Δ	No
YCL055W	KAR4	III	27929	28936	Downregulated in swi1Δ	No
YCL059C	KRR1	III	22429	23379	Downregulated in swi1Δ	No
YCL064C	CHA1	III	15798	16880	Downregulated in swi1Δ	Yes
YCR004C	YCP4	III	119575	120318	Downregulated in swi1Δ	Yes
YCR005C	CIT2	III	120946	122328	Upregulated in both [SWI+] and swi1Δ with greater fold change in [SWI+]	Yes
YCR009C	RVS161	III	130745	131542	Downregulated in swi1Δ	No
YCR010C	ADY2	III	132273	133124	Upregulated in both [SWI+] and swi1Δ with greater fold change in swi1Δ	Yes
YCR012W	PGK1	III	137746	138996	Downregulated in both [SWI+] and swi1Δ with greater fold change in swi1Δ	Yes
YCR016W	YCR016W	III	143634	144506	Downregulated in swi1Δ	No
YCR018C	SRD1	III	148238	148903	Downregulated in swi1Δ	Yes
YCR021C	HSP30	III	156109	157107	Downregulated in swi1Δ	Yes
YCR024C	SLM5	III	160744	162222	Upregulated in swi1Δ	No
YCR024C-A	PMP1	III	162945	163067	Downregulated in swi1Δ	Yes
YCR024C-B	YCR024C-B	III	162599	162865	Downregulated in swi1Δ	Yes
YCR026C	NPP1	III	164111	166339	Upregulated in swi1Δ	No
YCR027C	RHB1	III	167370	167999	Downregulated in swi1Δ	No
YCR028C-A	RIM1	III	172950	173440	Downregulated in swi1Δ	Yes
YCR034W	ELO2	III	190592	191635	Downregulated in swi1Δ	No
YCR035C	RRP43	III	191834	193018	Downregulated in swi1Δ	No
YCR037C	PHO87	III	194414	197185	Downregulated in swi1Δ	Yes
YCR043C	YCR043C	III	206261	206644	Downregulated in swi1Δ	No
YCR051W	YCR051W	III	214071	214739	Downregulated in swi1Δ	Yes
YCR061W	YCR061W	III	225563	227458	Upregulated in swi1Δ	No
YCR069W	CPR4	III	239055	240011	Upregulated in swi1Δ	No
YCR087C-A	YCR087C-A	III	264006	264467	Downregulated in swi1Δ	Yes
YCR090C	YCR090C	III	272315	272863	Downregulated in swi1Δ	Yes
YDL002C	NHP10	IV	446967	447578	Downregulated in swi1Δ	No
YDL003W	MCD1	IV	444683	446383	Downregulated in swi1Δ	No
YDL004W	ATP16	IV	443029	443511	Downregulated in swi1Δ	No
YDL005C	MED2	IV	441014	442309	Upregulated in swi1Δ	No
YDL008W	APC11	IV	433497	433994	Downregulated in swi1Δ	Yes
YDL010W	GRX6	IV	432330	433025	Upregulated in swi1Δ	No
YDL013W	SLX5	IV	429067	430926	Upregulated in swi1Δ	Yes
YDL020C	RPN4	IV	415113	416708	Upregulated in both [SWI+] and swi1Δ with greater fold change in swi1Δ	Yes
YDL021W	GPM2	IV	413953	414888	Downregulated in swi1Δ	No
YDL024C	DIA3	IV	408451	409857	Upregulated in swi1Δ	No
YDL031W	DBP10	IV	394217	397204	Downregulated in swi1Δ	No
YDL042C	SIR2	IV	376757	378445	Upregulated in swi1Δ	No
YDL048C	STP4	IV	366739	368211	Upregulated in swi1Δ	Yes
YDL049C	KNH1	IV	365068	365874	Downregulated in both [SWI+] and swi1Δ with greater fold change in swi1Δ	No
YDL051W	LHP1	IV	363952	364779	Downregulated in swi1Δ	Yes
YDL055C	PSA1	IV	355674	356759	Downregulated in swi1Δ	Yes
YDL060W	TSR1	IV	341619	343985	Downregulated in swi1Δ	Yes
YDL063C	SYO1	IV	338272	340134	Downregulated in swi1Δ	Yes
YDL067C	COX9	IV	334217	334396	Downregulated in swi1Δ	No
YDL070W	BDF2	IV	331024	332940	Upregulated in swi1Δ	Yes
YDL074C	BRE1	IV	324047	326149	Downregulated in swi1Δ	No
YDL075W	RPL31A	IV	322226	322988	Downregulated in swi1Δ	Yes
YDL078C	MDH3	IV	315357	316388	Downregulated in swi1Δ	No
YDL079C	MRK1	IV	312951	314748	Downregulated in both [SWI+] and swi1Δ with greater fold change in swi1Δ	Yes
YDL081C	RPP1A	IV	309802	310122	Downregulated in swi1Δ	Yes
YDL083C	RPS16B	IV	306926	307789	Downregulated in swi1Δ	Yes
YDL084W	SUB2	IV	305237	306577	Downregulated in swi1Δ	Yes
YDL085W	NDE2	IV	303211	304848	Upregulated in swi1Δ	Yes
YDL087C	LUC7	IV	300214	300999	Upregulated in swi1Δ	No
YDL091C	UBX3	IV	293392	294759	Upregulated in swi1Δ	No
YDL092W	SRP14	IV	292781	293221	Downregulated in swi1Δ	Yes
YDL097C	RPN6	IV	285391	286695	Upregulated in swi1Δ	No
YDL101C	DUN1	IV	280307	281848	Upregulated in swi1Δ	No
YDL106C	PHO2	IV	270222	271901	Upregulated in swi1Δ	No
YDL110C	TMA17	IV	264512	264964	Upregulated in swi1Δ	Yes
YDL125C	HNT1	IV	239019	239606	Downregulated in swi1Δ	Yes
YDL127W	PCL2	IV	234927	235853	Upregulated in swi1Δ	No
YDL128W	VCX1	IV	232652	233887	Upregulated in swi1Δ	Yes
YDL130W	RPP1B	IV	229906	230527	Downregulated in swi1Δ	Yes
YDL133C-A	RPL41B	IV	221724	221801	Downregulated in swi1Δ	No
YDL136W	RPL35B	IV	217600	218367	Downregulated in swi1Δ	Yes
YDL137W	ARF2	IV	216529	217074	Downregulated in swi1Δ	No
YDL143W	CCT4	IV	199996	201582	Downregulated in swi1Δ	Yes
YDL147W	RPN5	IV	190924	192261	Downregulated in swi1Δ	Yes
YDL148C	NOP14	IV	188154	190586	Downregulated in swi1Δ	No
YDL149W	ATG9	IV	184925	187918	Upregulated in swi1Δ	Yes
YDL153C	SAS10	IV	181186	183018	Downregulated in swi1Δ	No
YDL167C	NRP1	IV	160995	163154	Downregulated in swi1Δ	Yes
YDL168W	SFA1	IV	159604	160764	Downregulated in swi1Δ	No
YDL169C	UGX2	IV	158064	158735	Upregulated in swi1Δ	Yes
YDL171C	GLT1	IV	149203	155640	Upregulated in swi1Δ	Yes
YDL173W	PAR32	IV	148191	149078	Upregulated in swi1Δ	No
YDL174C	DLD1	IV	145826	147589	Upregulated in swi1Δ	Yes
YDL178W	DLD2	IV	139522	141114	Downregulated in swi1Δ	Yes
YDL179W	PCL9	IV	138291	139205	Downregulated in swi1Δ	Yes
YDL181W	INH1	IV	135179	135436	Downregulated in swi1Δ	No
YDL182W	LYS20	IV	133437	134723	Downregulated in swi1Δ	No
YDL183C	YDL183C	IV	130871	131833	Upregulated in swi1Δ	No
YDL184C	RPL41A	IV	130407	130484	Downregulated in swi1Δ	Yes
YDL186W	YDL186W	IV	125616	126449	Downregulated in swi1Δ	Yes
YDL191W	RPL35A	IV	117664	118517	Downregulated in swi1Δ	Yes
YDL192W	ARF1	IV	116321	116866	Downregulated in swi1Δ	Yes
YDL199C	YDL199C	IV	101290	103353	Upregulated in swi1Δ	Yes
YDL205C	HEM3	IV	92762	93745	Downregulated in swi1Δ	No
YDL208W	NHP2	IV	87512	87982	Downregulated in swi1Δ	Yes
YDL214C	PRR2	IV	74446	76545	Downregulated in both [SWI+] and swi1Δ with greater fold change in swi1Δ	No
YDL215C	GDH2	IV	70640	73918	Downregulated in swi1Δ	Yes
YDL219W	DTD1	IV	65242	65765	Downregulated in swi1Δ	Yes
YDL227C	HO	IV	46271	48031	Downregulated in swi1Δ	Yes
YDL233W	MFG1	IV	36797	38173	Upregulated in swi1Δ	No
YDL234C	GYP7	IV	34237	36477	Upregulated in swi1Δ	No
YDL238C	GUD1	IV	28985	30454	Upregulated in swi1Δ	Yes
YDR001C	NTH1	IV	450220	452475	Upregulated in swi1Δ	Yes
YDR002W	YRB1	IV	453045	453650	Downregulated in swi1Δ	Yes
YDR003W	RCR2	IV	454122	454754	Upregulated in swi1Δ	No
YDR003W-A	YDR003W-A	IV	454782	454904	Upregulated in swi1Δ	No
YDR005C	MAF1	IV	456836	458103	Upregulated in swi1Δ	Yes
YDR007W	TRP1	IV	461842	462516	Downregulated in swi1Δ	No
YDR009W	GAL3	IV	463434	464996	Downregulated in swi1Δ	No
YDR018C	YDR018C	IV	482670	483860	Upregulated in swi1Δ	Yes
YDR019C	GCV1	IV	484163	485365	Downregulated in both [SWI+] and swi1Δ with greater fold change in swi1Δ	Yes
YDR023W	SES1	IV	489508	490896	Downregulated in swi1Δ	Yes
YDR032C	PST2	IV	504099	504695	Downregulated in swi1Δ	Yes
YDR033W	MRH1	IV	508147	509109	Downregulated in both [SWI+] and swi1Δ with greater fold change in swi1Δ	Yes
YDR034C-A	YDR034C-A	IV	520516	520692	Downregulated in both [SWI+] and swi1Δ with greater fold change in swi1Δ	No
YDR037W	KRS1	IV	525440	527215	Downregulated in swi1Δ	Yes
YDR040C	ENA1	IV	535192	538467	Upregulated in [SWI+]	No
YDR041W	RSM10	IV	539803	540414	Downregulated in swi1Δ	No
YDR043C	NRG1	IV	542674	543369	Downregulated in swi1Δ	No
YDR045C	RPC11	IV	547978	548310	Downregulated in swi1Δ	Yes
YDR046C	BAP3	IV	548762	550576	Downregulated in both [SWI+] and swi1Δ with greater fold change in swi1Δ	Yes
YDR047W	HEM12	IV	551860	552948	Downregulated in both [SWI+] and swi1Δ with greater fold change in swi1Δ	No
YDR050C	TPI1	IV	555726	556472	Downregulated in both [SWI+] and swi1Δ with greater fold change in swi1Δ	Yes
YDR056C	YDR056C	IV	565023	565640	Downregulated in swi1Δ	No
YDR058C	TGL2	IV	567723	568703	Downregulated in swi1Δ	No
YDR060W	MAK21	IV	570649	573726	Downregulated in swi1Δ	Yes
YDR064W	RPS13	IV	579458	580452	Downregulated in swi1Δ	Yes
YDR070C	FMP16	IV	588098	588379	Downregulated in [SWI+]	Yes
YDR071C	PAA1	IV	588827	589402	Downregulated in swi1Δ	Yes
YDR072C	IPT1	IV	589761	591344	Downregulated in swi1Δ	Yes
YDR074W	TPS2	IV	593893	596583	Upregulated in swi1Δ	No
YDR075W	PPH3	IV	597156	598082	Downregulated in swi1Δ	No
YDR086C	SSS1	IV	616928	617170	Downregulated in swi1Δ	No
YDR087C	RRP1	IV	617470	618306	Downregulated in swi1Δ	No
YDR089W	YDR089W	IV	622112	624721	Downregulated in both [SWI+] and swi1Δ with greater fold change in swi1Δ	Yes
YDR091C	RLI1	IV	626708	628534	Downregulated in swi1Δ	Yes
YDR096W	GIS1	IV	637139	639823	Upregulated in swi1Δ	Yes
YDR098C	GRX3	IV	644178	645035	Downregulated in swi1Δ	Yes
YDR101C	ARX1	IV	655686	657467	Downregulated in swi1Δ	Yes
YDR109C	YDR109C	IV	673520	675667	Upregulated in swi1Δ	No
YDR110W	FOB1	IV	676102	677802	Downregulated in swi1Δ	No
YDR111C	ALT2	IV	678241	679764	Upregulated in both [SWI+] and swi1Δ with greater fold change in [SWI+]	No
YDR119W	VBA4	IV	688227	690533	Downregulated in swi1Δ	Yes
YDR119W-A	COX26	IV	691014	691214	Downregulated in both [SWI+] and swi1Δ with greater fold change in swi1Δ	Yes
YDR120C	TRM1	IV	691549	693261	Downregulated in swi1Δ	No
YDR123C	INO2	IV	698554	699468	Upregulated in swi1Δ	No
YDR132C	YDR132C	IV	718816	720303	Downregulated in swi1Δ	Yes
YDR137W	RGP1	IV	728259	730250	Downregulated in swi1Δ	No
YDR140W	MTQ2	IV	734138	734803	Upregulated in swi1Δ	No
YDR144C	MKC7	IV	744311	746101	Downregulated in swi1Δ	Yes
YDR145W	TAF12	IV	746738	748357	Upregulated in swi1Δ	No
YDR152W	GIR2	IV	765706	766503	Downregulated in swi1Δ	No
YDR153C	ENT5	IV	766736	767971	Upregulated in swi1Δ	No
YDR158W	HOM2	IV	770357	771454	Downregulated in swi1Δ	Yes
YDR161W	YDR161W	IV	779043	780206	Downregulated in swi1Δ	No
YDR162C	NBP2	IV	780390	781100	Upregulated in swi1Δ	No
YDR163W	CWC15	IV	781423	781950	Upregulated in swi1Δ	No
YDR165W	TRM82	IV	784871	786205	Downregulated in swi1Δ	Yes
YDR171W	HSP42	IV	806621	807748	Upregulated in both [SWI+] and swi1Δ with greater fold change in swi1Δ	No
YDR172W	SUP35	IV	808324	810381	Downregulated in swi1Δ	No
YDR177W	UBC1	IV	816878	817525	Downregulated in swi1Δ	No
YDR178W	SDH4	IV	817950	818495	Upregulated in swi1Δ	Yes
YDR179W-A	YDR179W-A	IV	819433	820824	Downregulated in swi1Δ	No
YDR182W	CDC1	IV	827582	829057	Upregulated in swi1Δ	No
YDR184C	ATC1	IV	830629	831513	Downregulated in swi1Δ	No
YDR186C	YDR186C	IV	832859	835492	Upregulated in swi1Δ	No
YDR190C	RVB1	IV	840604	841995	Downregulated in swi1Δ	No
YDR192C	NUP42	IV	843569	844861	Upregulated in swi1Δ	No
YDR194C	MSS116	IV	845952	847946	Downregulated in swi1Δ	No
YDR200C	VPS64	IV	854279	856093	Upregulated in swi1Δ	No
YDR205W	MSC2	IV	859346	861520	Upregulated in both [SWI+] and swi1Δ with greater fold change in swi1Δ	No
YDR210W	YDR210W	IV	871074	871301	Downregulated in swi1Δ	Yes
YDR211W	GCD6	IV	884727	886865	Downregulated in swi1Δ	No
YDR212W	TCP1	IV	887232	888911	Downregulated in swi1Δ	Yes
YDR216W	ADR1	IV	895035	899006	Upregulated in swi1Δ	Yes
YDR224C	HTB1	IV	914317	914712	Downregulated in swi1Δ	No
YDR225W	HTA1	IV	915530	915928	Downregulated in swi1Δ	Yes
YDR226W	ADK1	IV	916486	917154	Downregulated in swi1Δ	Yes
YDR233C	RTN1	IV	929470	930357	Upregulated in swi1Δ	No
YDR237W	MRPL7	IV	936615	937493	Downregulated in swi1Δ	No
YDR245W	MNN10	IV	952800	953981	Downregulated in swi1Δ	No
YDR246W	TRS23	IV	954288	954947	Upregulated in swi1Δ	No
YDR247W	VHS1	IV	956013	957398	Upregulated in swi1Δ	No
YDR248C	YDR248C	IV	957758	958339	Downregulated in swi1Δ	No
YDR251W	PAM1	IV	960614	963106	Upregulated in swi1Δ	No
YDR252W	BTT1	IV	963412	963861	Downregulated in swi1Δ	No
YDR255C	RMD5	IV	966557	967822	Upregulated in swi1Δ	No
YDR256C	CTA1	IV	968133	969680	Upregulated in swi1Δ	No
YDR259C	YAP6	IV	974631	975782	Upregulated in swi1Δ	No
YDR262W	YDR262W	IV	993134	993952	Upregulated in swi1Δ	Yes
YDR263C	DIN7	IV	994242	995534	Upregulated in swi1Δ	Yes
YDR267C	CIA1	IV	1002510	1003502	Downregulated in swi1Δ	Yes
YDR268W	MSW1	IV	1004004	1005143	Downregulated in swi1Δ	No
YDR273W	DON1	IV	1010176	1011273	Upregulated in swi1Δ	Yes
YDR280W	RRP45	IV	1020747	1021664	Downregulated in swi1Δ	Yes
YDR281C	PHM6	IV	1022007	1022321	Downregulated in swi1Δ	No
YDR292C	SRP101	IV	1043146	1045011	Downregulated in swi1Δ	No
YDR293C	SSD1	IV	1045640	1049392	Upregulated in swi1Δ	Yes
YDR294C	DPL1	IV	1050459	1052228	Upregulated in swi1Δ	No
YDR297W	SUR2	IV	1056551	1057600	Downregulated in swi1Δ	Yes
YDR298C	ATP5	IV	1058176	1058814	Downregulated in swi1Δ	Yes
YDR299W	BFR2	IV	1059627	1061231	Downregulated in swi1Δ	No
YDR300C	PRO1	IV	1061505	1062791	Downregulated in swi1Δ	Yes
YDR302W	GPI11	IV	1067731	1068390	Downregulated in swi1Δ	No
YDR308C	SRB7	IV	1078027	1078449	Downregulated in swi1Δ	No
YDR309C	GIC2	IV	1079048	1080199	Upregulated in swi1Δ	No
YDR313C	PIB1	IV	1089219	1090079	Upregulated in swi1Δ	No
YDR316W-B	YDR316W-B	IV	1096064	1101332	Downregulated in swi1Δ	Yes
YDR321W	ASP1	IV	1108702	1109847	Downregulated in swi1Δ	Yes
YDR324C	UTP4	IV	1114433	1116763	Downregulated in swi1Δ	Yes
YDR329C	PEX3	IV	1126270	1127595	Upregulated in swi1Δ	No
YDR330W	UBX5	IV	1127872	1129374	Upregulated in swi1Δ	No
YDR341C	YDR341C	IV	1151803	1153626	Downregulated in swi1Δ	Yes
YDR342C	HXT7	IV	1154216	1155928	Downregulated in both [SWI+] and swi1Δ with greater fold change in swi1Δ	Yes
YDR343C	HXT6	IV	1159608	1161320	Downregulated in both [SWI+] and swi1Δ with greater fold change in swi1Δ	Yes
YDR345C	HXT3	IV	1162957	1164660	Upregulated in swi1Δ	Yes
YDR346C	SVF1	IV	1167214	1168659	Downregulated in swi1Δ	Yes
YDR349C	YPS7	IV	1172386	1174176	Upregulated in swi1Δ	No
YDR351W	SBE2	IV	1178666	1181260	Upregulated in swi1Δ	Yes
YDR353W	TRR1	IV	1183299	1184258	Downregulated in swi1Δ	Yes
YDR357C	CNL1	IV	1189199	1189567	Downregulated in swi1Δ	Yes
YDR358W	GGA1	IV	1190059	1191732	Upregulated in swi1Δ	No
YDR361C	BCP1	IV	1195412	1196263	Downregulated in swi1Δ	Yes
YDR363W-A	SEM1	IV	1202128	1202397	Downregulated in swi1Δ	Yes
YDR365C	ESF1	IV	1204497	1206383	Downregulated in both [SWI+] and swi1Δ with greater fold change in swi1Δ	Yes
YDR365W-A	YDR365W-A	IV	1206997	1208319	Upregulated in swi1Δ	Yes
YDR365W-B	YDR365W-B	IV	1206997	1212265	Downregulated in swi1Δ	Yes
YDR368W	YPR1	IV	1213904	1214842	Downregulated in swi1Δ	No
YDR376W	ARH1	IV	1226822	1228303	Downregulated in swi1Δ	No
YDR377W	ATP17	IV	1228611	1228916	Downregulated in swi1Δ	No
YDR380W	ARO10	IV	1234218	1236125	Downregulated in both [SWI+] and swi1Δ with greater fold change in swi1Δ	Yes
YDR382W	RPP2B	IV	1239492	1239824	Downregulated in swi1Δ	Yes
YDR385W	EFT2	IV	1243230	1245758	Downregulated in swi1Δ	Yes
YDR386W	MUS81	IV	1246084	1247982	Upregulated in swi1Δ	No
YDR387C	YDR387C	IV	1248154	1249821	Upregulated in swi1Δ	No
YDR389W	SAC7	IV	1252537	1254501	Upregulated in swi1Δ	No
YDR395W	SXM1	IV	1263324	1266158	Downregulated in swi1Δ	No
YDR399W	HPT1	IV	1270068	1270733	Downregulated in both [SWI+] and swi1Δ with greater fold change in swi1Δ	Yes
YDR400W	URH1	IV	1271063	1272085	Downregulated in swi1Δ	No
YDR404C	RPB7	IV	1276654	1277169	Downregulated in swi1Δ	No
YDR406W	PDR15	IV	1279210	1283799	Upregulated in swi1Δ	Yes
YDR408C	ADE8	IV	1288215	1288859	Downregulated in swi1Δ	Yes
YDR410C	STE14	IV	1292372	1293091	Downregulated in swi1Δ	No
YDR412W	RRP17	IV	1294693	1295400	Downregulated in swi1Δ	No
YDR414C	ERD1	IV	1295598	1296686	Upregulated in swi1Δ	No
YDR418W	RPL12B	IV	1301616	1302113	Downregulated in swi1Δ	Yes
YDR422C	SIP1	IV	1315326	1317773	Upregulated in swi1Δ	No
YDR423C	CAD1	IV	1318046	1319275	Upregulated in both [SWI+] and swi1Δ with greater fold change in [SWI+]	No
YDR424C	DYN2	IV	1319387	1319841	Downregulated in swi1Δ	No
YDR425W	SNX41	IV	1320064	1321941	Upregulated in swi1Δ	No
YDR427W	RPN9	IV	1322205	1323386	Downregulated in swi1Δ	No
YDR428C	BNA7	IV	1323454	1324239	Downregulated in swi1Δ	No
YDR429C	TIF35	IV	1324477	1325301	Downregulated in swi1Δ	No
YDR443C	SSN2	IV	1345676	1349938	Upregulated in swi1Δ	No
YDR444W	YDR444W	IV	1350290	1352353	Upregulated in swi1Δ	No
YDR447C	RPS17B	IV	1354829	1355553	Downregulated in swi1Δ	Yes
YDR449C	UTP6	IV	1357580	1358902	Downregulated in swi1Δ	No
YDR450W	RPS18A	IV	1359923	1360798	Downregulated in swi1Δ	Yes
YDR451C	YHP1	IV	1361120	1362181	Downregulated in swi1Δ	Yes
YDR454C	GUK1	IV	1366264	1366827	Downregulated in swi1Δ	Yes
YDR461C-A	YDR461C-A	IV	1385524	1385766	Upregulated in swi1Δ	No
YDR461W	MFA1	IV	1385176	1385286	Downregulated in swi1Δ	No
YDR465C	RMT2	IV	1393336	1394574	Downregulated in swi1Δ	Yes
YDR466W	PKH3	IV	1395121	1397817	Upregulated in swi1Δ	No
YDR470C	UGO1	IV	1399706	1401214	Upregulated in swi1Δ	No
YDR471W	RPL27B	IV	1401770	1402564	Downregulated in swi1Δ	Yes
YDR473C	PRP3	IV	1404445	1405854	Upregulated in swi1Δ	No
YDR475C	JIP4	IV	1407464	1410094	Upregulated in swi1Δ	No
YDR481C	PHO8	IV	1418550	1420250	Upregulated in swi1Δ	Yes
YDR485C	VPS72	IV	1424820	1427207	Upregulated in swi1Δ	No
YDR487C	RIB3	IV	1428354	1428980	Downregulated in swi1Δ	Yes
YDR492W	IZH1	IV	1434924	1435874	Downregulated in swi1Δ	Yes
YDR496C	PUF6	IV	1441433	1443403	Downregulated in swi1Δ	Yes
YDR497C	ITR1	IV	1443713	1445467	Downregulated in swi1Δ	No
YDR500C	RPL37B	IV	1450198	1450853	Downregulated in swi1Δ	Yes
YDR502C	SAM2	IV	1453310	1454464	Downregulated in swi1Δ	No
YDR507C	GIN4	IV	1462358	1465786	Upregulated in swi1Δ	Yes
YDR516C	EMI2	IV	1474974	1476476	Downregulated in swi1Δ	Yes
YDR518W	EUG1	IV	1478608	1480161	Downregulated in swi1Δ	No
YDR519W	FPR2	IV	1480425	1480832	Downregulated in swi1Δ	No
YDR524C	AGE1	IV	1487542	1488990	Upregulated in swi1Δ	Yes
YDR524C-B	YDR524C-B	IV	1489598	1489798	Downregulated in swi1Δ	Yes
YDR524W-C	YDR524W-C	IV	1489403	1489492	Downregulated in swi1Δ	No
YDR531W	CAB1	IV	1498232	1499335	Downregulated in swi1Δ	Yes
YDR540C	IRC4	IV	1517136	1517675	Downregulated in swi1Δ	No
YDR541C	YDR541C	IV	1519664	1520698	Downregulated in swi1Δ	No
YEL002C	WBP1	V	148722	150014	Downregulated in swi1Δ	Yes
YEL003W	GIM4	V	148176	148599	Downregulated in swi1Δ	No
YEL005C	VAB2	V	145907	146755	Upregulated in swi1Δ	No
YEL012W	UBC8	V	131772	132551	Upregulated in swi1Δ	Yes
YEL017C-A	PMP2	V	122798	122929	Downregulated in swi1Δ	No
YEL017W	GTT3	V	123657	124670	Upregulated in swi1Δ	No
YEL019C	MMS21	V	120498	121301	Upregulated in swi1Δ	Yes
YEL020C	YEL020C	V	118617	120299	Upregulated in swi1Δ	Yes
YEL020W-A	TIM9	V	117211	117474	Downregulated in swi1Δ	No
YEL026W	SNU13	V	101943	102323	Downregulated in swi1Δ	Yes
YEL027W	VMA3	V	100769	101251	Downregulated in swi1Δ	Yes
YEL036C	ANP1	V	83050	84552	Upregulated in swi1Δ	No
YEL040W	UTR2	V	78053	79456	Downregulated in both [SWI+] and swi1Δ with greater fold change in swi1Δ	Yes
YEL041W	YEF1	V	75944	77431	Downregulated in swi1Δ	No
YEL051W	VMA8	V	58378	59148	Downregulated in swi1Δ	Yes
YEL055C	POL5	V	48471	51539	Downregulated in swi1Δ	No
YEL057C	YEL057C	V	45020	45721	Downregulated in swi1Δ	Yes
YEL063C	CAN1	V	31694	33466	Upregulated in swi1Δ	No
YEL065W	SIT1	V	27657	29543	Downregulated in both [SWI+] and swi1Δ with greater fold change in swi1Δ	Yes
YEL071W	DLD3	V	16355	17845	Upregulated in [SWI+]	Yes
YER001W	MNN1	V	153520	155808	Downregulated in swi1Δ	No
YER002W	NOP16	V	156803	157498	Upregulated in swi1Δ	Yes
YER003C	PMI40	V	157736	159118	Upregulated in swi1Δ	No
YER004W	FMP52	V	159580	160275	Upregulated in both [SWI+] and swi1Δ with greater fold change in swi1Δ	Yes
YER007C-A	TMA20	V	166237	166885	Downregulated in swi1Δ	Yes
YER009W	NTF2	V	172115	172492	Downregulated in swi1Δ	Yes
YER013W	PRP22	V	178841	182278	Upregulated in swi1Δ	Yes
YER019C-A	SBH2	V	194273	194539	Downregulated in swi1Δ	No
YER020W	GPA2	V	195168	196517	Downregulated in swi1Δ	Yes
YER022W	SRB4	V	198812	200875	Downregulated in swi1Δ	No
YER024W	YAT2	V	202192	204963	Upregulated in both [SWI+] and swi1Δ with greater fold change in swi1Δ	Yes
YER025W	GCD11	V	205251	206834	Downregulated in swi1Δ	Yes
YER026C	CHO1	V	207644	208474	Downregulated in both [SWI+] and swi1Δ with greater fold change in swi1Δ	No
YER034W	YER034W	V	221846	222403	Upregulated in swi1Δ	No
YER035W	EDC2	V	222639	223076	Upregulated in swi1Δ	Yes
YER036C	ARB1	V	223367	225199	Downregulated in swi1Δ	Yes
YER037W	PHM8	V	225889	226854	Downregulated in swi1Δ	No
YER038C	KRE29	V	226858	228252	Downregulated in swi1Δ	No
YER039C	HVG1	V	228456	229205	Upregulated in swi1Δ	Yes
YER039C-A	YER039C-A	V	229263	229481	Upregulated in swi1Δ	No
YER043C	SAH1	V	235770	237119	Downregulated in swi1Δ	Yes
YER044C	ERG28	V	237570	238016	Downregulated in swi1Δ	Yes
YER046W	SPO73	V	243180	243611	Downregulated in swi1Δ	Yes
YER047C	SAP1	V	243810	246503	Upregulated in swi1Δ	No
YER049W	TPA1	V	251728	253662	Downregulated in swi1Δ	No
YER053C	PIC2	V	258737	259639	Downregulated in both [SWI+] and swi1Δ with greater fold change in swi1Δ	Yes
YER053C-A	YER053C-A	V	260933	261046	Downregulated in swi1Δ	Yes
YER055C	HIS1	V	264892	265785	Downregulated in swi1Δ	Yes
YER056C	FCY2	V	266512	268113	Downregulated in both [SWI+] and swi1Δ with greater fold change in swi1Δ	Yes
YER056C-A	RPL34A	V	269423	270185	Downregulated in swi1Δ	Yes
YER061C	CEM1	V	278298	279626	Downregulated in swi1Δ	Yes
YER062C	GPP2	V	279930	280682	Downregulated in both [SWI+] and swi1Δ with greater fold change in swi1Δ	Yes
YER065C	ICL1	V	285241	286914	Upregulated in swi1Δ	Yes
YER067W	RGI1	V	292066	292551	Downregulated in both [SWI+] and swi1Δ with greater fold change in swi1Δ	Yes
YER069W	ARG5,6	V	295410	298001	Upregulated in both [SWI+] and swi1Δ with greater fold change in swi1Δ	Yes
YER072W	VTC1	V	302806	303195	Downregulated in swi1Δ	No
YER073W	ALD5	V	304030	305592	Downregulated in swi1Δ	Yes
YER074W	RPS24A	V	306323	307196	Downregulated in swi1Δ	Yes
YER079W	YER079W	V	318920	319552	Upregulated in swi1Δ	Yes
YER091C	MET6	V	339864	342167	Upregulated in swi1Δ	No
YER093C-A	AIM11	V	347912	348400	Upregulated in swi1Δ	No
YER095W	RAD51	V	349980	351182	Upregulated in swi1Δ	Yes
YER096W	SHC1	V	351698	353236	Upregulated in swi1Δ	Yes
YER101C	AST2	V	360502	361794	Upregulated in swi1Δ	Yes
YER102W	RPS8B	V	363100	363702	Downregulated in swi1Δ	Yes
YER104W	RTT105	V	366802	367428	Upregulated in swi1Δ	No
YER113C	TMN3	V	387932	390052	Upregulated in swi1Δ	No
YER115C	SPR6	V	394292	394867	Upregulated in swi1Δ	No
YER116C	SLX8	V	395348	396172	Upregulated in swi1Δ	Yes
YER117W	RPL23B	V	396769	397653	Downregulated in swi1Δ	Yes
YER123W	YCK3	V	404813	406387	Downregulated in swi1Δ	Yes
YER124C	DSE1	V	407342	409063	Downregulated in swi1Δ	Yes
YER126C	NSA2	V	413394	414179	Downregulated in swi1Δ	Yes
YER127W	LCP5	V	414481	415554	Downregulated in swi1Δ	No
YER131W	RPS26B	V	423952	424311	Downregulated in swi1Δ	Yes
YER132C	PMD1	V	425188	430449	Upregulated in swi1Δ	No
YER137C-A	YER137C-A	V	447702	449024	Upregulated in swi1Δ	Yes
YER138C	YER138C	V	443756	449024	Downregulated in swi1Δ	Yes
YER140W	EMP65	V	451565	453235	Downregulated in swi1Δ	Yes
YER141W	COX15	V	453459	454919	Upregulated in swi1Δ	No
YER144C	UBP5	V	457806	460223	Upregulated in swi1Δ	No
YER148W	SPT15	V	465303	466025	Downregulated in swi1Δ	No
YER156C	YER156C	V	483325	484341	Upregulated in swi1Δ	No
YER159C	BUR6	V	491530	491958	Upregulated in swi1Δ	No
YER160C	YER160C	V	492856	498124	Upregulated in swi1Δ	No
YER162C	RAD4	V	500630	502894	Upregulated in swi1Δ	Yes
YER166W	DNF1	V	512744	517459	Upregulated in swi1Δ	Yes
YER167W	BCK2	V	518216	520771	Upregulated in swi1Δ	Yes
YER169W	RPH1	V	523369	525759	Upregulated in swi1Δ	No
YER173W	RAD24	V	536300	538279	Upregulated in swi1Δ	No
YER174C	GRX4	V	538434	539168	Upregulated in swi1Δ	No
YER177W	BMH1	V	545611	546414	Downregulated in swi1Δ	No
YER178W	PDA1	V	546817	548079	Upregulated in swi1Δ	No
YER180C	ISC10	V	549724	550527	Upregulated in swi1Δ	No
YER180C-A	SLO1	V	550865	551122	Upregulated in swi1Δ	No
YER182W	FMP10	V	552525	553259	Upregulated in swi1Δ	Yes
YFL002W-A	YFL002W-A	VI	138204	143517	Downregulated in both [SWI+] and swi1Δ with greater fold change in swi1Δ	No
YFL004W	VTC2	VI	131810	134296	Downregulated in swi1Δ	Yes
YFL010W-A	AUA1	VI	114990	115274	Upregulated in swi1Δ	No
YFL011W	HXT10	VI	112345	113985	Downregulated in both [SWI+] and swi1Δ with greater fold change in swi1Δ	Yes
YFL014W	HSP12	VI	107256	107585	Upregulated in swi1Δ, downregulated in [SWI+]	Yes
YFL020C	PAU5	VI	99231	99599	Upregulated in swi1Δ	Yes
YFL026W	STE2	VI	82580	83875	Downregulated in both [SWI+] and swi1Δ with greater fold change in swi1Δ	Yes
YFL027C	GYP8	VI	80419	81912	Downregulated in swi1Δ	No
YFL029C	CAK1	VI	78055	79161	Upregulated in swi1Δ	No
YFL030W	AGX1	VI	76831	77988	Downregulated in [SWI+]	No
YFL031W	HAC1	VI	75179	76147	Downregulated in swi1Δ	No
YFL038C	YPT1	VI	55366	55986	Downregulated in swi1Δ	No
YFL041W	FET5	VI	49139	51007	Upregulated in swi1Δ	No
YFL042C	YFL042C	VI	45720	47744	Upregulated in swi1Δ	No
YFL045C	SEC53	VI	43628	44392	Downregulated in swi1Δ	No
YFL051C	YFL051C	VI	30058	30540	Downregulated in swi1Δ	No
YFL054C	YFL054C	VI	20847	22787	Upregulated in swi1Δ	No
YFR005C	SAD1	VI	154527	155873	Downregulated in swi1Δ	Yes
YFR006W	YFR006W	VI	156145	157752	Downregulated in swi1Δ	Yes
YFR009W	GCN20	VI	162488	164746	Downregulated in swi1Δ	Yes
YFR011C	MIC19	VI	166746	167258	Downregulated in swi1Δ	No
YFR018C	YFR018C	VI	183131	184222	Downregulated in swi1Δ	Yes
YFR019W	FAB1	VI	184502	191338	Downregulated in swi1Δ	No
YFR021W	ATG18	VI	194812	196314	Upregulated in swi1Δ	No
YFR023W	PES4	VI	199874	201709	Upregulated in swi1Δ	No
YFR030W	MET10	VI	213312	216419	Upregulated in both [SWI+] and swi1Δ with greater fold change in swi1Δ	Yes
YFR031C-A	RPL2A	VI	220507	221418	Downregulated in swi1Δ	Yes
YFR032C-A	RPL29	VI	223258	223437	Downregulated in swi1Δ	Yes
YFR033C	QCR6	VI	224326	224769	Upregulated in swi1Δ	Yes
YFR035C	YFR035C	VI	226121	226465	Downregulated in swi1Δ	Yes
YFR045W	YFR045W	VI	241998	242999	Upregulated in swi1Δ	No
YFR047C	BNA6	VI	244279	245166	Downregulated in swi1Δ	Yes
YFR053C	HXK1	VI	253592	255049	Downregulated in swi1Δ	Yes
YFR055W	IRC7	VI	264204	265226	Downregulated in swi1Δ	Yes
YGL001C	ERG26	VII	495453	496502	Downregulated in swi1Δ	Yes
YGL009C	LEU1	VII	476313	478652	Upregulated in both [SWI+] and swi1Δ with greater fold change in swi1Δ	Yes
YGL010W	MPO1	VII	475545	476069	Upregulated in swi1Δ	Yes
YGL011C	SCL1	VII	474489	475247	Upregulated in swi1Δ	No
YGL013C	PDR1	VII	469092	472298	Upregulated in both [SWI+] and swi1Δ with greater fold change in swi1Δ	No
YGL016W	KAP122	VII	461666	464911	Downregulated in swi1Δ	No
YGL026C	TRP5	VII	446412	448535	Upregulated in swi1Δ	No
YGL029W	CGR1	VII	440063	440425	Downregulated in swi1Δ	No
YGL030W	RPL30	VII	439091	439638	Downregulated in swi1Δ	Yes
YGL031C	RPL24A	VII	437467	437934	Downregulated in swi1Δ	Yes
YGL036W	YGL036W	VII	428601	431330	Upregulated in swi1Δ	Yes
YGL038C	OCH1	VII	425362	426804	Downregulated in both [SWI+] and swi1Δ with greater fold change in swi1Δ	No
YGL039W	YGL039W	VII	423961	425007	Downregulated in swi1Δ	Yes
YGL045W	RIM8	VII	414102	415730	Upregulated in swi1Δ	Yes
YGL051W	MST27	VII	403687	404391	Upregulated in swi1Δ	No
YGL054C	ERV14	VII	400871	401287	Downregulated in swi1Δ	Yes
YGL056C	SDS23	VII	396035	397618	Upregulated in swi1Δ	No
YGL057C	GEP7	VII	394966	395829	Upregulated in swi1Δ	No
YGL059W	PKP2	VII	392223	393698	Upregulated in swi1Δ	No
YGL062W	PYC1	VII	385196	388732	Upregulated in swi1Δ	Yes
YGL066W	SGF73	VII	377609	379582	Upregulated in swi1Δ	No
YGL068W	MNP1	VII	375087	375671	Downregulated in swi1Δ	No
YGL070C	RPB9	VII	374459	374827	Downregulated in swi1Δ	Yes
YGL076C	RPL7A	VII	364335	365996	Downregulated in swi1Δ	Yes
YGL077C	HNM1	VII	362225	363916	Downregulated in swi1Δ	Yes
YGL078C	DBP3	VII	360288	361859	Downregulated in swi1Δ	No
YGL080W	MPC1	VII	358636	359028	Downregulated in swi1Δ	Yes
YGL090W	LIF1	VII	343319	344584	Upregulated in swi1Δ	Yes
YGL094C	PAN2	VII	331118	334465	Downregulated in swi1Δ	No
YGL096W	TOS8	VII	325331	326161	Downregulated in swi1Δ	No
YGL103W	RPL28	VII	310967	311927	Downregulated in swi1Δ	Yes
YGL106W	MLC1	VII	306560	307009	Downregulated in swi1Δ	Yes
YGL115W	SNF4	VII	292033	293001	Downregulated in swi1Δ	Yes
YGL117W	YGL117W	VII	288512	289309	Downregulated in swi1Δ	No
YGL120C	PRP43	VII	281634	283937	Downregulated in swi1Δ	Yes
YGL121C	GPG1	VII	280777	281157	Downregulated in both [SWI+] and swi1Δ with greater fold change in swi1Δ	No
YGL122C	NAB2	VII	278946	280523	Upregulated in swi1Δ	No
YGL123W	RPS2	VII	277617	278381	Downregulated in swi1Δ	Yes
YGL125W	MET13	VII	272520	274322	Upregulated in swi1Δ	No
YGL135W	RPL1B	VII	254641	255294	Downregulated in swi1Δ	Yes
YGL139W	FLC3	VII	245716	248124	Upregulated in swi1Δ	No
YGL141W	HUL5	VII	238353	241085	Upregulated in swi1Δ	No
YGL143C	MRF1	VII	234717	235958	Downregulated in swi1Δ	No
YGL147C	RPL9A	VII	227754	228329	Downregulated in swi1Δ	Yes
YGL156W	AMS1	VII	210416	213667	Upregulated in swi1Δ	Yes
YGL157W	ARI1	VII	209006	210049	Upregulated in swi1Δ	Yes
YGL159W	YGL159W	VII	202721	203833	Downregulated in swi1Δ	No
YGL163C	RAD54	VII	193707	196403	Upregulated in swi1Δ	Yes
YGL166W	CUP2	VII	191129	191806	Upregulated in swi1Δ	No
YGL167C	PMR1	VII	187616	190468	Upregulated in swi1Δ	No
YGL171W	ROK1	VII	182390	184084	Downregulated in swi1Δ	No
YGL174W	BUD13	VII	174545	175345	Upregulated in swi1Δ	No
YGL178W	MPT5	VII	167352	170571	Upregulated in swi1Δ	No
YGL180W	ATG1	VII	160065	162758	Upregulated in swi1Δ	Yes
YGL183C	MND1	VII	156543	157285	Upregulated in swi1Δ	No
YGL186C	TPN1	VII	151037	152776	Downregulated in swi1Δ	No
YGL192W	IME4	VII	142246	144048	Upregulated in swi1Δ	No
YGL198W	YIP4	VII	123591	124298	Upregulated in swi1Δ	No
YGL200C	EMP24	VII	122694	123305	Downregulated in swi1Δ	No
YGL205W	POX1	VII	108158	110404	Downregulated in swi1Δ	No
YGL208W	SIP2	VII	97338	98585	Upregulated in swi1Δ	No
YGL219C	MDM34	VII	82878	84257	Upregulated in swi1Δ	No
YGL220W	FRA2	VII	82374	82736	Downregulated in swi1Δ	Yes
YGL222C	EDC1	VII	80659	81186	Upregulated in swi1Δ	No
YGL226C-A	OST5	VII	72749	73158	Downregulated in swi1Δ	No
YGL227W	VID30	VII	69671	72547	Upregulated in swi1Δ	No
YGL234W	ADE5,7	VII	56482	58890	Downregulated in swi1Δ	Yes
YGL237C	HAP2	VII	52731	53528	Upregulated in swi1Δ	No
YGL238W	CSE1	VII	49552	52434	Downregulated in swi1Δ	No
YGL241W	KAP114	VII	45445	48459	Downregulated in swi1Δ	No
YGL246C	RAI1	VII	37617	38780	Downregulated in swi1Δ	Yes
YGL253W	HXK2	VII	23935	25395	Downregulated in both [SWI+] and swi1Δ with greater fold change in swi1Δ	Yes
YGL255W	ZRT1	VII	20978	22108	Downregulated in both [SWI+] and swi1Δ with greater fold change in swi1Δ	Yes
YGL256W	ADH4	VII	15159	16307	Downregulated in swi1Δ	No
YGL262W	YGL262W	VII	5312	5839	Upregulated in swi1Δ	No
YGR002C	SWC4	VII	498476	499906	Upregulated in swi1Δ	No
YGR008C	STF2	VII	508110	508364	Downregulated in swi1Δ	No
YGR009C	SEC9	VII	509047	511002	Upregulated in swi1Δ	No
YGR010W	NMA2	VII	511545	512732	Downregulated in swi1Δ	Yes
YGR015C	YGR015C	VII	521090	522076	Upregulated in swi1Δ	No
YGR017W	YGR017W	VII	523787	524680	Downregulated in swi1Δ	No
YGR019W	UGA1	VII	525229	526644	Upregulated in swi1Δ	Yes
YGR020C	VMA7	VII	526973	527329	Downregulated in swi1Δ	Yes
YGR023W	MTL1	VII	529264	530919	Upregulated in swi1Δ	Yes
YGR024C	THG1	VII	531883	532596	Downregulated in swi1Δ	No
YGR027C	RPS25A	VII	534132	534458	Downregulated in swi1Δ	Yes
YGR027W-B	YGR027W-B	VII	536057	541325	Downregulated in swi1Δ	Yes
YGR030C	POP6	VII	545681	546157	Downregulated in swi1Δ	No
YGR033C	TIM21	VII	554248	554967	Downregulated in swi1Δ	Yes
YGR034W	RPL26B	VII	555812	556672	Downregulated in swi1Δ	Yes
YGR035C	YGR035C	VII	557072	557422	Downregulated in swi1Δ	Yes
YGR035W-A	YGR035W-A	VII	557565	557786	Downregulated in swi1Δ	Yes
YGR036C	CAX4	VII	558149	558868	Downregulated in swi1Δ	Yes
YGR037C	ACB1	VII	559731	559994	Downregulated in swi1Δ	Yes
YGR040W	KSS1	VII	575398	576504	Downregulated in swi1Δ	No
YGR043C	NQM1	VII	580435	581436	Downregulated in both [SWI+] and swi1Δ with greater fold change in [SWI+]	No
YGR044C	RME1	VII	582990	583892	Downregulated in swi1Δ	Yes
YGR046W	TAM41	VII	584895	586052	Upregulated in swi1Δ	Yes
YGR049W	SCM4	VII	591314	591877	Upregulated in swi1Δ	No
YGR052W	FMP48	VII	593596	594705	Upregulated in swi1Δ	Yes
YGR055W	MUP1	VII	599417	601141	Downregulated in both [SWI+] and swi1Δ with greater fold change in swi1Δ	No
YGR060W	ERG25	VII	610564	611493	Upregulated in both [SWI+] and swi1Δ with greater fold change in swi1Δ	Yes
YGR063C	SPT4	VII	617516	617824	Downregulated in swi1Δ	Yes
YGR067C	YGR067C	VII	622372	624786	Upregulated in swi1Δ	Yes
YGR072W	UPF3	VII	634304	635467	Upregulated in swi1Δ	No
YGR077C	PEX8	VII	637744	639513	Upregulated in swi1Δ	No
YGR080W	TWF1	VII	642010	643008	Upregulated in swi1Δ	No
YGR082W	TOM20	VII	644044	644595	Upregulated in swi1Δ	No
YGR085C	RPL11B	VII	648383	648907	Downregulated in swi1Δ	Yes
YGR086C	PIL1	VII	649598	650617	Upregulated in swi1Δ	No
YGR088W	CTT1	VII	654634	656322	Upregulated in both [SWI+] and swi1Δ with greater fold change in swi1Δ	Yes
YGR090W	UTP22	VII	662358	666071	Downregulated in swi1Δ	Yes
YGR092W	DBF2	VII	668189	669907	Upregulated in swi1Δ	No
YGR093W	DRN1	VII	670388	671911	Downregulated in swi1Δ	No
YGR094W	VAS1	VII	672186	675500	Downregulated in swi1Δ	Yes
YGR097W	ASK10	VII	678695	682135	Upregulated in swi1Δ	No
YGR103W	NOP7	VII	695417	697234	Downregulated in swi1Δ	Yes
YGR108W	CLB1	VII	703636	705051	Downregulated in swi1Δ	Yes
YGR110W	CLD1	VII	713709	715046	Upregulated in swi1Δ	Yes
YGR112W	SHY1	VII	717358	718527	Upregulated in swi1Δ	No
YGR116W	SPT6	VII	720409	724764	Downregulated in swi1Δ	No
YGR118W	RPS23A	VII	726974	727730	Downregulated in swi1Δ	Yes
YGR123C	PPT1	VII	736662	738203	Downregulated in swi1Δ	Yes
YGR124W	ASN2	VII	739944	741662	Downregulated in swi1Δ	Yes
YGR128C	UTP8	VII	747950	750091	Downregulated in swi1Δ	Yes
YGR133W	PEX4	VII	756896	757447	Upregulated in swi1Δ	No
YGR136W	LSB1	VII	762428	763153	Upregulated in swi1Δ	No
YGR138C	TPO2	VII	763762	765606	Upregulated in swi1Δ	Yes
YGR140W	CBF2	VII	767429	770299	Upregulated in swi1Δ	No
YGR145W	ENP2	VII	781767	783890	Downregulated in swi1Δ	No
YGR146C	ECL1	VII	784223	784858	Upregulated in swi1Δ	Yes
YGR148C	RPL24B	VII	787312	787779	Downregulated in swi1Δ	Yes
YGR149W	YGR149W	VII	789031	790329	Upregulated in swi1Δ	Yes
YGR150C	CCM1	VII	790459	793053	Downregulated in swi1Δ	No
YGR155W	CYS4	VII	798543	800066	Downregulated in both [SWI+] and swi1Δ with greater fold change in swi1Δ	Yes
YGR157W	CHO2	VII	802440	805049	Downregulated in both [SWI+] and swi1Δ with greater fold change in swi1Δ	Yes
YGR158C	MTR3	VII	805269	806021	Downregulated in swi1Δ	No
YGR159C	NSR1	VII	806412	807656	Downregulated in both [SWI+] and swi1Δ with greater fold change in swi1Δ	Yes
YGR161C	RTS3	VII	808629	809420	Upregulated in swi1Δ	Yes
YGR161W-B	YGR161W-B	VII	811738	817051	Downregulated in both [SWI+] and swi1Δ with greater fold change in swi1Δ	No
YGR165W	MRPS35	VII	829116	830153	Downregulated in swi1Δ	No
YGR166W	TRS65	VII	830515	832197	Upregulated in swi1Δ	No
YGR173W	RBG2	VII	843854	844960	Downregulated in swi1Δ	No
YGR174C	CBP4	VII	845893	846405	Upregulated in swi1Δ	Yes
YGR177C	ATF2	VII	848829	850436	Downregulated in swi1Δ	No
YGR180C	RNR4	VII	855264	856301	Downregulated in swi1Δ	Yes
YGR187C	HGH1	VII	870232	871416	Downregulated in swi1Δ	Yes
YGR189C	CRH1	VII	876669	878192	Upregulated in swi1Δ	Yes
YGR192C	TDH3	VII	882812	883810	Downregulated in swi1Δ	Yes
YGR194C	XKS1	VII	886073	887875	Upregulated in swi1Δ	No
YGR198W	YPP1	VII	894693	897146	Downregulated in swi1Δ	Yes
YGR200C	ELP2	VII	899904	902270	Downregulated in swi1Δ	No
YGR201C	YGR201C	VII	902520	903197	Upregulated in swi1Δ	Yes
YGR205W	TDA10	VII	909213	910085	Downregulated in swi1Δ	Yes
YGR207C	CIR1	VII	910843	911628	Downregulated in swi1Δ	Yes
YGR208W	SER2	VII	911883	912812	Downregulated in swi1Δ	Yes
YGR214W	RPS0A	VII	920575	921788	Downregulated in swi1Δ	Yes
YGR225W	AMA1	VII	945145	947019	Upregulated in swi1Δ	Yes
YGR227W	DIE2	VII	947420	948997	Upregulated in swi1Δ	No
YGR229C	SMI1	VII	949382	950899	Downregulated in both [SWI+] and swi1Δ with greater fold change in swi1Δ	No
YGR230W	BNS1	VII	951894	952307	Downregulated in swi1Δ	Yes
YGR234W	YHB1	VII	959904	961103	Downregulated in both [SWI+] and swi1Δ with greater fold change in swi1Δ	Yes
YGR237C	YGR237C	VII	963298	965655	Upregulated in swi1Δ	No
YGR240C	PFK1	VII	970771	973734	Downregulated in swi1Δ	Yes
YGR244C	LSC2	VII	978036	979319	Downregulated in swi1Δ	Yes
YGR245C	SDA1	VII	979765	982068	Downregulated in swi1Δ	Yes
YGR247W	CPD1	VII	984966	985685	Downregulated in swi1Δ	Yes
YGR248W	SOL4	VII	985972	986739	Upregulated in swi1Δ	Yes
YGR254W	ENO1	VII	1000927	1002240	Downregulated in both [SWI+] and swi1Δ with greater fold change in swi1Δ	Yes
YGR255C	COQ6	VII	1002523	1003962	Downregulated in swi1Δ	No
YGR256W	GND2	VII	1004624	1006102	Downregulated in both [SWI+] and swi1Δ with greater fold change in [SWI+]	No
YGR257C	MTM1	VII	1006205	1007305	Downregulated in swi1Δ	No
YGR258C	RAD2	VII	1007671	1010766	Upregulated in swi1Δ	Yes
YGR260W	TNA1	VII	1012485	1014089	Downregulated in swi1Δ	Yes
YGR261C	APL6	VII	1014321	1016750	Downregulated in swi1Δ	Yes
YGR264C	MES1	VII	1019598	1021853	Downregulated in swi1Δ	Yes
YGR266W	YGR266W	VII	1022656	1024761	Upregulated in both [SWI+] and swi1Δ with greater fold change in [SWI+]	No
YGR271C-A	EFG1	VII	1037800	1038501	Downregulated in swi1Δ	No
YGR284C	ERV29	VII	1060658	1061590	Downregulated in swi1Δ	No
YGR286C	BIO2	VII	1063813	1064940	Downregulated in swi1Δ	Yes
YGR292W	MAL12	VII	1076599	1078353	Downregulated in swi1Δ	Yes
YHL001W	RPL14B	VIII	104277	105091	Downregulated in swi1Δ	Yes
YHL002W	HSE1	VIII	102612	103970	Upregulated in swi1Δ	No
YHL009C	YAP3	VIII	84068	85060	Upregulated in swi1Δ	No
YHL011C	PRS3	VIII	80654	81616	Downregulated in swi1Δ	Yes
YHL014C	YLF2	VIII	76097	77314	Downregulated in swi1Δ	No
YHL015W	RPS20	VIII	75412	75777	Downregulated in swi1Δ	Yes
YHL019C	APM2	VIII	67731	69548	Upregulated in swi1Δ	No
YHL024W	RIM4	VIII	56649	58790	Downregulated in both [SWI+] and swi1Δ with greater fold change in swi1Δ	Yes
YHL029C	OCA5	VIII	45929	47968	Upregulated in swi1Δ	No
YHL035C	VMR1	VIII	27978	32756	Downregulated in swi1Δ	Yes
YHL039W	EFM1	VIII	21783	23540	Downregulated in swi1Δ	Yes
YHL040C	ARN1	VIII	19088	20971	Downregulated in both [SWI+] and swi1Δ with greater fold change in swi1Δ	Yes
YHL047C	ARN2	VIII	8351	10213	Downregulated in both [SWI+] and swi1Δ with greater fold change in swi1Δ	Yes
YHR003C	TCD1	VIII	110028	111317	Downregulated in swi1Δ	No
YHR005C	GPA1	VIII	113499	114917	Downregulated in both [SWI+] and swi1Δ with greater fold change in swi1Δ	No
YHR005C-A	TIM10	VIII	115620	115901	Downregulated in swi1Δ	Yes
YHR006W	STP2	VIII	117814	119439	Upregulated in swi1Δ	Yes
YHR007C	ERG11	VIII	120091	121683	Upregulated in both [SWI+] and swi1Δ with greater fold change in swi1Δ	No
YHR007C-A	YHR007C-A	VIII	122550	122765	Upregulated in swi1Δ	Yes
YHR008C	SOD2	VIII	122889	123590	Upregulated in swi1Δ	Yes
YHR009C	TDA3	VIII	124109	125680	Upregulated in swi1Δ	No
YHR010W	RPL27A	VIII	126521	127492	Downregulated in swi1Δ	Yes
YHR011W	DIA4	VIII	127780	129120	Upregulated in swi1Δ	No
YHR012W	VPS29	VIII	129481	130448	Downregulated in swi1Δ	No
YHR015W	MIP6	VIII	134554	136533	Downregulated in swi1Δ	No
YHR016C	YSC84	VIII	136881	138455	Upregulated in swi1Δ	No
YHR021C	RPS27B	VIII	147871	148669	Downregulated in swi1Δ	No
YHR028C	DAP2	VIII	164978	167434	Upregulated in swi1Δ	No
YHR029C	YHI9	VIII	167677	168561	Downregulated in swi1Δ	Yes
YHR035W	NEL1	VIII	178219	180111	Downregulated in swi1Δ	No
YHR037W	PUT2	VIII	181977	183704	Upregulated in swi1Δ	Yes
YHR039C-A	VMA10	VIII	187173	187679	Downregulated in swi1Δ	No
YHR043C	DOG2	VIII	192805	193545	Downregulated in swi1Δ	Yes
YHR044C	DOG1	VIII	194068	194808	Downregulated in swi1Δ	No
YHR047C	AAP1	VIII	198740	201310	Downregulated in both [SWI+] and swi1Δ with greater fold change in swi1Δ	Yes
YHR048W	YHK8	VIII	204607	206151	Downregulated in swi1Δ	No
YHR049W	FSH1	VIII	206462	207193	Downregulated in swi1Δ	Yes
YHR051W	COX6	VIII	209705	210151	Downregulated in swi1Δ	No
YHR052W	CIC1	VIII	210848	211978	Downregulated in swi1Δ	Yes
YHR053C	CUP1-1	VIII	212535	212720	Downregulated in swi1Δ	Yes
YHR055C	CUP1-2	VIII	214533	214718	Downregulated in swi1Δ	Yes
YHR060W	VMA22	VIII	220725	221270	Downregulated in swi1Δ	No
YHR061C	GIC1	VIII	221534	222478	Upregulated in swi1Δ	No
YHR064C	SSZ1	VIII	225525	227141	Downregulated in swi1Δ	Yes
YHR065C	RRP3	VIII	227532	229037	Downregulated in swi1Δ	Yes
YHR066W	SSF1	VIII	229335	230696	Downregulated in swi1Δ	Yes
YHR067W	HTD2	VIII	230970	231812	Downregulated in swi1Δ	No
YHR068W	DYS1	VIII	232133	233296	Downregulated in swi1Δ	Yes
YHR069C	RRP4	VIII	233579	234658	Downregulated in swi1Δ	Yes
YHR071W	PCL5	VIII	237004	237693	Downregulated in swi1Δ	Yes
YHR072W-A	NOP10	VIII	241664	241840	Downregulated in swi1Δ	Yes
YHR075C	PPE1	VIII	248439	249641	Upregulated in swi1Δ	No
YHR079C	IRE1	VIII	258244	261591	Upregulated in swi1Δ	Yes
YHR088W	RPF1	VIII	281495	282382	Downregulated in swi1Δ	Yes
YHR089C	GAR1	VIII	282681	283298	Downregulated in swi1Δ	Yes
YHR090C	YNG2	VIII	283777	284625	Upregulated in swi1Δ	No
YHR096C	HXT5	VIII	294669	296447	Upregulated in swi1Δ, downregulated in [SWI+]	Yes
YHR101C	BIG1	VIII	314874	315968	Upregulated in swi1Δ	No
YHR105W	YPT35	VIII	324766	325410	Upregulated in swi1Δ	No
YHR106W	TRR2	VIII	325598	326626	Upregulated in swi1Δ	Yes
YHR113W	APE4	VIII	336337	337809	Upregulated in swi1Δ	No
YHR121W	LSM12	VIII	352756	353319	Downregulated in swi1Δ	No
YHR123W	EPT1	VIII	354815	356081	Downregulated in swi1Δ	No
YHR128W	FUR1	VIII	362115	362765	Downregulated in both [SWI+] and swi1Δ with greater fold change in swi1Δ	Yes
YHR132C	ECM14	VIII	368502	369794	Upregulated in swi1Δ	No
YHR133C	NSG1	VIII	370722	371597	Downregulated in swi1Δ	No
YHR136C	SPL2	VIII	374654	375100	Downregulated in swi1Δ	Yes
YHR137W	ARO9	VIII	375709	377250	Downregulated in swi1Δ	Yes
YHR138C	YHR138C	VIII	377355	377699	Upregulated in swi1Δ	Yes
YHR141C	RPL42B	VIII	381990	382751	Downregulated in swi1Δ	Yes
YHR142W	CHS7	VIII	383538	384488	Upregulated in swi1Δ	Yes
YHR143W	DSE2	VIII	385510	386487	Downregulated in swi1Δ	Yes
YHR143W-A	RPC10	VIII	387233	387445	Downregulated in swi1Δ	No
YHR144C	DCD1	VIII	387788	388726	Downregulated in swi1Δ	No
YHR146W	CRP1	VIII	390300	391697	Upregulated in swi1Δ	No
YHR152W	SPO12	VIII	401434	401955	Downregulated in swi1Δ	No
YHR160C	PEX18	VIII	419221	420072	Upregulated in swi1Δ	Yes
YHR162W	MPC2	VIII	423072	423461	Downregulated in swi1Δ	Yes
YHR163W	SOL3	VIII	423724	424473	Downregulated in swi1Δ	Yes
YHR170W	NMD3	VIII	443828	445384	Downregulated in swi1Δ	Yes
YHR174W	ENO2	VIII	451327	452640	Downregulated in swi1Δ	Yes
YHR175W	CTR2	VIII	452872	453441	Upregulated in swi1Δ	No
YHR179W	OYE2	VIII	462502	463704	Downregulated in swi1Δ	No
YHR183W	GND1	VIII	470960	472429	Downregulated in swi1Δ	Yes
YHR193C	EGD2	VIII	487712	488236	Downregulated in swi1Δ	No
YHR196W	UTP9	VIII	491931	493658	Downregulated in swi1Δ	Yes
YHR197W	RIX1	VIII	493896	496187	Downregulated in swi1Δ	Yes
YHR199C	AIM46	VIII	497490	498422	Upregulated in swi1Δ	No
YHR201C	PPX1	VIII	499950	501143	Downregulated in swi1Δ	Yes
YHR202W	YHR202W	VIII	502388	504196	Upregulated in swi1Δ	No
YHR206W	SKN7	VIII	512732	514600	Upregulated in swi1Δ	No
YHR207C	SET5	VIII	514905	516485	Downregulated in swi1Δ	Yes
YHR209W	CRG1	VIII	519437	520312	Upregulated in swi1Δ	Yes
YHR210C	YHR210C	VIII	520712	521737	Downregulated in both [SWI+] and swi1Δ with greater fold change in swi1Δ	Yes
YHR211W	FLO5	VIII	525392	528619	Upregulated in swi1Δ	Yes
YHR212W-A	YHR212W-A	VIII	538742	538945	Upregulated in swi1Δ	Yes
YHR213W	YHR213W	VIII	539151	539747	Downregulated in swi1Δ	No
YHR215W	PHO12	VIII	552099	553502	Upregulated in swi1Δ	Yes
YHR216W	IMD2	VIII	554396	555967	Upregulated in swi1Δ	Yes
YIL005W	EPS1	IX	345692	347797	Upregulated in swi1Δ	No
YIL006W	YIA6	IX	344062	345183	Upregulated in swi1Δ	No
YIL009W	FAA3	IX	339344	341428	Downregulated in both [SWI+] and swi1Δ with greater fold change in swi1Δ	Yes
YIL013C	PDR11	IX	328207	332442	Upregulated in swi1Δ	No
YIL015W	BAR1	IX	322342	324105	Downregulated in swi1Δ	Yes
YIL016W	SNL1	IX	321454	321933	Downregulated in swi1Δ	Yes
YIL017C	VID28	IX	318200	320965	Upregulated in swi1Δ	Yes
YIL018W	RPL2B	IX	316768	317932	Downregulated in swi1Δ	Yes
YIL019W	FAF1	IX	315093	316133	Downregulated in swi1Δ	No
YIL021W	RPB3	IX	312905	313861	Downregulated in swi1Δ	No
YIL023C	YKE4	IX	309386	310426	Upregulated in swi1Δ	No
YIL033C	BCY1	IX	290419	291669	Upregulated in swi1Δ	No
YIL035C	CKA1	IX	287790	288908	Downregulated in swi1Δ	Yes
YIL039W	TED1	IX	278426	279847	Downregulated in swi1Δ	Yes
YIL041W	GVP36	IX	276525	277505	Upregulated in swi1Δ	No
YIL045W	PIG2	IX	271161	272777	Upregulated in swi1Δ	No
YIL046W	MET30	IX	268651	270573	Upregulated in swi1Δ	No
YIL047C	SYG1	IX	265115	267823	Downregulated in swi1Δ	No
YIL049W	DFG10	IX	260158	260919	Downregulated in swi1Δ	Yes
YIL050W	PCL7	IX	258913	259770	Upregulated in swi1Δ	No
YIL051C	MMF1	IX	257843	258280	Downregulated in swi1Δ	No
YIL052C	RPL34B	IX	256226	257063	Downregulated in swi1Δ	Yes
YIL057C	RGI2	IX	247902	248396	Downregulated in swi1Δ	Yes
YIL069C	RPS24B	IX	231553	232369	Downregulated in swi1Δ	Yes
YIL070C	MAM33	IX	230272	231072	Upregulated in swi1Δ	No
YIL074C	SER33	IX	221081	222490	Downregulated in swi1Δ	Yes
YIL077C	YIL077C	IX	214991	215953	Upregulated in swi1Δ	Yes
YIL078W	THS1	IX	212499	214703	Downregulated in swi1Δ	Yes
YIL083C	CAB2	IX	203556	204653	Downregulated in swi1Δ	Yes
YIL091C	UTP25	IX	191030	193195	Downregulated in swi1Δ	Yes
YIL094C	LYS12	IX	186517	187632	Downregulated in both [SWI+] and swi1Δ with greater fold change in swi1Δ	Yes
YIL096C	BMT5	IX	182117	183127	Downregulated in swi1Δ	No
YIL097W	FYV10	IX	180427	181977	Upregulated in swi1Δ	No
YIL104C	SHQ1	IX	169982	171505	Downregulated in swi1Δ	No
YIL105C	SLM1	IX	167581	169641	Upregulated in swi1Δ	No
YIL106W	MOB1	IX	166415	167444	Upregulated in swi1Δ	No
YIL107C	PFK26	IX	163278	165761	Upregulated in swi1Δ	Yes
YIL112W	HOS4	IX	151595	154846	Upregulated in swi1Δ	No
YIL114C	POR2	IX	149143	149988	Downregulated in swi1Δ	Yes
YIL116W	HIS5	IX	142928	144085	Downregulated in swi1Δ	No
YIL117C	PRM5	IX	140613	141569	Upregulated in swi1Δ	Yes
YIL118W	RHO3	IX	139752	140447	Downregulated in swi1Δ	Yes
YIL119C	RPI1	IX	136654	137877	Downregulated in swi1Δ	No
YIL120W	QDR1	IX	134417	136108	Downregulated in swi1Δ	No
YIL124W	AYR1	IX	126204	127097	Downregulated in swi1Δ	No
YIL125W	KGD1	IX	122689	125733	Upregulated in swi1Δ	Yes
YIL127C	RRT14	IX	117024	117644	Downregulated in swi1Δ	No
YIL130W	ASG1	IX	102782	105676	Upregulated in swi1Δ	Yes
YIL133C	RPL16A	IX	98527	99416	Downregulated in swi1Δ	Yes
YIL135C	VHS2	IX	95065	96375	Upregulated in swi1Δ	No
YIL136W	OM45	IX	93619	94800	Upregulated in swi1Δ	Yes
YIL137C	TMA108	IX	89948	92788	Upregulated in swi1Δ	No
YIL140W	AXL2	IX	85366	87837	Upregulated in swi1Δ	Yes
YIL143C	SSL2	IX	80510	83041	Upregulated in swi1Δ	No
YIL144W	NDC80	IX	78074	80149	Upregulated in swi1Δ	No
YIL146C	ATG32	IX	74184	75773	Upregulated in swi1Δ	Yes
YIL148W	RPL40A	IX	68708	69528	Downregulated in swi1Δ	Yes
YIL152W	YIL152W	IX	56545	57252	Upregulated in swi1Δ	No
YIL153W	RRD1	IX	55198	56379	Upregulated in swi1Δ	No
YIL157C	COA1	IX	46949	47542	Downregulated in swi1Δ	No
YIL158W	AIM20	IX	46201	46815	Downregulated in swi1Δ	Yes
YIL159W	BNR1	IX	41825	45952	Upregulated in swi1Δ	Yes
YIL162W	SUC2	IX	37385	38983	Downregulated in swi1Δ	Yes
YIL163C	YIL163C	IX	36899	37252	Upregulated in swi1Δ	No
YIL167W	SDL1	IX	29416	30048	Downregulated in swi1Δ	No
YIL169C	YIL169C	IX	23119	26106	Downregulated in swi1Δ	Yes
YIR016W	YIR016W	IX	382628	383425	Downregulated in swi1Δ	No
YIR022W	SEC11	IX	398733	399236	Downregulated in swi1Δ	No
YIR025W	MND2	IX	403659	404765	Upregulated in swi1Δ	No
YIR026C	YVH1	IX	404873	405967	Downregulated in swi1Δ	Yes
YIR028W	DAL4	IX	408468	410375	Upregulated in swi1Δ	Yes
YIR029W	DAL2	IX	410807	411838	Upregulated in swi1Δ	Yes
YIR031C	DAL7	IX	413015	414679	Downregulated in swi1Δ	No
YIR034C	LYS1	IX	419615	420736	Upregulated in swi1Δ	No
YIR035C	YIR035C	IX	421026	421790	Downregulated in swi1Δ	No
YIR036C	IRC24	IX	422074	422865	Upregulated in swi1Δ	No
YIR038C	GTT1	IX	423809	424513	Upregulated in swi1Δ	Yes
YIR039C	YPS6	IX	430498	432111	Upregulated in swi1Δ	Yes
YJL002C	OST1	X	433221	434651	Downregulated in swi1Δ	No
YJL008C	CCT8	X	419957	421663	Downregulated in swi1Δ	Yes
YJL010C	NOP9	X	417562	419562	Downregulated in swi1Δ	Yes
YJL011C	RPC17	X	414285	414770	Downregulated in swi1Δ	Yes
YJL012C	VTC4	X	411234	413399	Downregulated in swi1Δ	Yes
YJL014W	CCT3	X	407558	409162	Downregulated in swi1Δ	No
YJL019W	MPS3	X	402897	404945	Upregulated in swi1Δ	No
YJL026W	RNR2	X	392404	393603	Downregulated in swi1Δ	Yes
YJL036W	SNX4	X	378825	380096	Upregulated in swi1Δ	No
YJL037W	IRC18	X	376662	377336	Downregulated in swi1Δ	Yes
YJL045W	YJL045W	X	356024	357928	Upregulated in swi1Δ	Yes
YJL052W	TDH1	X	338271	339269	Downregulated in both [SWI+] and swi1Δ with greater fold change in swi1Δ	Yes
YJL056C	ZAP1	X	330431	333073	Upregulated in swi1Δ	No
YJL061W	NUP82	X	320016	322157	Downregulated in swi1Δ	No
YJL066C	MPM1	X	314114	314872	Upregulated in swi1Δ	Yes
YJL070C	YJL070C	X	307971	310637	Upregulated in swi1Δ	No
YJL081C	ARP4	X	283802	285271	Downregulated in swi1Δ	No
YJL088W	ARG3	X	268799	269815	Upregulated in both [SWI+] and swi1Δ with greater fold change in swi1Δ	Yes
YJL089W	SIP4	X	265926	268415	Upregulated in swi1Δ	Yes
YJL091C	GWT1	X	261080	262552	Downregulated in swi1Δ	No
YJL092W	SRS2	X	257423	260947	Upregulated in swi1Δ	Yes
YJL096W	MRPL49	X	246490	246975	Downregulated in swi1Δ	No
YJL103C	GSM1	X	229025	230881	Upregulated in swi1Δ	Yes
YJL115W	ASF1	X	196287	197126	Upregulated in swi1Δ	Yes
YJL116C	NCA3	X	193860	194873	Upregulated in both [SWI+] and swi1Δ with greater fold change in swi1Δ	Yes
YJL121C	RPE1	X	190374	191090	Upregulated in swi1Δ	No
YJL122W	ALB1	X	189716	190243	Downregulated in swi1Δ	Yes
YJL124C	LSM1	X	187126	187644	Downregulated in swi1Δ	Yes
YJL129C	TRK1	X	173599	177306	Upregulated in swi1Δ	No
YJL132W	YJL132W	X	161914	164166	Upregulated in swi1Δ	Yes
YJL133C-A	YJL133C-A	X	159623	159847	Upregulated in both [SWI+] and swi1Δ with greater fold change in swi1Δ	Yes
YJL136C	RPS21B	X	156550	157273	Downregulated in swi1Δ	Yes
YJL137C	GLG2	X	154985	156127	Upregulated in swi1Δ	Yes
YJL138C	TIF2	X	153504	154691	Downregulated in swi1Δ	Yes
YJL140W	RPB4	X	150961	151626	Downregulated in swi1Δ	No
YJL144W	YJL144W	X	146359	146673	Upregulated in swi1Δ	No
YJL145W	SFH5	X	145160	146044	Downregulated in swi1Δ	Yes
YJL148W	RPA34	X	140437	141138	Downregulated in swi1Δ	Yes
YJL149W	DAS1	X	137379	139370	Upregulated in swi1Δ	No
YJL153C	INO1	X	134332	135933	Downregulated in both [SWI+] and swi1Δ with greater fold change in swi1Δ	Yes
YJL155C	FBP26	X	129285	130643	Upregulated in swi1Δ	Yes
YJL157C	FAR1	X	123836	126328	Downregulated in both [SWI+] and swi1Δ with greater fold change in swi1Δ	Yes
YJL163C	YJL163C	X	111666	113333	Upregulated in swi1Δ	Yes
YJL164C	TPK1	X	109966	111159	Upregulated in swi1Δ	No
YJL167W	ERG20	X	105014	106072	Downregulated in swi1Δ	Yes
YJL168C	SET2	X	102227	104428	Downregulated in swi1Δ	Yes
YJL170C	ASG7	X	101150	101779	Upregulated in swi1Δ	No
YJL177W	RPL17B	X	90786	91657	Downregulated in swi1Δ	Yes
YJL179W	PFD1	X	88787	89116	Downregulated in swi1Δ	No
YJL184W	GON7	X	83448	83819	Downregulated in swi1Δ	No
YJL185C	ATG36	X	82095	82976	Upregulated in swi1Δ	Yes
YJL186W	MNN5	X	80155	81915	Downregulated in swi1Δ	Yes
YJL189W	RPL39	X	75933	76474	Downregulated in swi1Δ	No
YJL190C	RPS22A	X	74910	75302	Downregulated in swi1Δ	Yes
YJL191W	RPS14B	X	73787	74611	Downregulated in swi1Δ	Yes
YJL192C	SOP4	X	72710	73414	Upregulated in swi1Δ	No
YJL200C	ACO2	X	56444	58813	Downregulated in swi1Δ	No
YJL201W	ECM25	X	54379	56178	Upregulated in swi1Δ	No
YJL208C	NUC1	X	40194	41183	Downregulated in swi1Δ	No
YJL209W	CBP1	X	38005	39969	Downregulated in swi1Δ	No
YJL216C	IMA5	X	24341	26086	Downregulated in swi1Δ	Yes
YJL217W	REE1	X	23133	23729	Downregulated in swi1Δ	Yes
YJR004C	SAG1	X	442909	444861	Upregulated in swi1Δ	Yes
YJR005C-A	LSO1	X	448477	448758	Downregulated in swi1Δ	No
YJR009C	TDH2	X	453683	454681	Downregulated in both [SWI+] and swi1Δ with greater fold change in swi1Δ	Yes
YJR015W	YJR015W	X	462721	464253	Upregulated in swi1Δ	No
YJR019C	TES1	X	467232	468281	Upregulated in swi1Δ	No
YJR021C	REC107	X	468555	469579	Upregulated in swi1Δ	No
YJR024C	MDE1	X	470230	470964	Downregulated in swi1Δ	Yes
YJR025C	BNA1	X	471138	471671	Downregulated in swi1Δ	No
YJR027W	YJR027W	X	472760	478028	Downregulated in swi1Δ	Yes
YJR029W	YJR029W	X	478344	483612	Downregulated in swi1Δ	No
YJR030C	YJR030C	X	483959	486196	Upregulated in swi1Δ	Yes
YJR036C	HUL4	X	500713	503391	Upregulated in swi1Δ	No
YJR039W	YJR039W	X	503936	507301	Upregulated in swi1Δ	No
YJR041C	URB2	X	510239	513763	Downregulated in swi1Δ	Yes
YJR042W	NUP85	X	514055	516289	Downregulated in swi1Δ	Yes
YJR048W	CYC1	X	526335	526664	Upregulated in swi1Δ	Yes
YJR052W	RAD7	X	532062	533759	Upregulated in swi1Δ	Yes
YJR063W	RPA12	X	555195	555572	Downregulated in swi1Δ	Yes
YJR064W	CCT5	X	555914	557602	Downregulated in swi1Δ	Yes
YJR069C	HAM1	X	568806	569399	Downregulated in swi1Δ	No
YJR070C	LIA1	X	569621	570598	Downregulated in swi1Δ	No
YJR073C	OPI3	X	572315	572935	Downregulated in swi1Δ	No
YJR077C	MIR1	X	577255	578190	Upregulated in swi1Δ	No
YJR080C	AIM24	X	580432	581616	Downregulated in swi1Δ	No
YJR084W	YJR084W	X	583733	585004	Upregulated in swi1Δ	No
YJR088C	EMC2	X	586495	587373	Downregulated in swi1Δ	No
YJR093C	FIP1	X	603220	604203	Upregulated in swi1Δ	No
YJR094W-A	RPL43B	X	608305	608858	Downregulated in swi1Δ	No
YJR095W	SFC1	X	609773	610741	Upregulated in swi1Δ	Yes
YJR099W	YUH1	X	615576	616286	Downregulated in swi1Δ	No
YJR102C	VPS25	X	619157	619765	Downregulated in swi1Δ	Yes
YJR104C	SOD1	X	622550	623014	Downregulated in swi1Δ	No
YJR105W	ADO1	X	623581	624603	Downregulated in both [SWI+] and swi1Δ with greater fold change in swi1Δ	Yes
YJR117W	STE24	X	642007	643368	Upregulated in swi1Δ	No
YJR118C	ILM1	X	643490	644101	Downregulated in swi1Δ	No
YJR119C	JHD2	X	644304	646490	Downregulated in swi1Δ	No
YJR123W	RPS5	X	651901	652578	Downregulated in swi1Δ	Yes
YJR125C	ENT3	X	654737	655963	Upregulated in swi1Δ	Yes
YJR127C	RSF2	X	658917	663059	Upregulated in swi1Δ	Yes
YJR130C	STR2	X	665218	667137	Upregulated in swi1Δ	No
YJR133W	XPT1	X	672991	673620	Downregulated in swi1Δ	No
YJR137C	MET5	X	678957	683285	Upregulated in swi1Δ	No
YJR139C	HOM6	X	689445	690524	Downregulated in swi1Δ	Yes
YJR143C	PMT4	X	698326	700614	Downregulated in swi1Δ	No
YJR144W	MGM101	X	700882	701691	Downregulated in swi1Δ	No
YJR145C	RPS4A	X	702027	703068	Downregulated in swi1Δ	No
YJR146W	YJR146W	X	703885	704238	Downregulated in swi1Δ	No
YJR147W	HMS2	X	704196	705272	Downregulated in swi1Δ	Yes
YJR148W	BAT2	X	705744	706874	Downregulated in swi1Δ	Yes
YJR149W	YJR149W	X	707160	708374	Upregulated in both [SWI+] and swi1Δ with greater fold change in swi1Δ	Yes
YJR152W	DAL5	X	719666	721297	Upregulated in swi1Δ	No
YJR155W	AAD10	X	727405	728271	Upregulated in swi1Δ	Yes
YJR161C	COS5	X	742848	743999	Upregulated in swi1Δ	No
YKL002W	DID4	XI	437778	438544	Upregulated in swi1Δ	No
YKL004W	AUR1	XI	435580	436785	Upregulated in swi1Δ	No
YKL006W	RPL14A	XI	431906	432720	Downregulated in swi1Δ	No
YKL009W	MRT4	XI	426242	426952	Downregulated in swi1Δ	Yes
YKL012W	PRP40	XI	418310	420061	Upregulated in swi1Δ	No
YKL014C	URB1	XI	411619	416913	Downregulated in swi1Δ	No
YKL019W	RAM2	XI	402568	403518	Downregulated in swi1Δ	No
YKL020C	SPT23	XI	398832	402080	Upregulated in swi1Δ	No
YKL021C	MAK11	XI	397344	398750	Downregulated in swi1Δ	No
YKL023W	YKL023W	XI	393721	394554	Upregulated in swi1Δ	Yes
YKL027W	TCD2	XI	387562	388905	Downregulated in swi1Δ	No
YKL032C	IXR1	XI	380065	381858	Upregulated in swi1Δ	No
YKL033W-A	YKL033W-A	XI	374505	375215	Downregulated in swi1Δ	Yes
YKL034W	TUL1	XI	371829	374105	Upregulated in swi1Δ	No
YKL039W	PTM1	XI	362622	364193	Upregulated in swi1Δ	No
YKL042W	SPC42	XI	358475	359566	Upregulated in swi1Δ	No
YKL050C	YKL050C	XI	342852	345620	Upregulated in swi1Δ	Yes
YKL056C	TMA19	XI	334412	334915	Downregulated in swi1Δ	Yes
YKL057C	NUP120	XI	330856	333969	Downregulated in swi1Δ	Yes
YKL060C	FBA1	XI	326408	327487	Downregulated in both [SWI+] and swi1Δ with greater fold change in swi1Δ	Yes
YKL063C	YKL063C	XI	321015	321518	Downregulated in swi1Δ	No
YKL068W-A	YKL068W-A	XI	309206	309442	Downregulated in swi1Δ	Yes
YKL069W	YKL069W	XI	307285	307827	Downregulated in swi1Δ	No
YKL073W	LHS1	XI	296430	299075	Downregulated in swi1Δ	No
YKL077W	YKL077W	XI	291453	292631	Downregulated in swi1Δ	No
YKL080W	VMA5	XI	285030	286208	Downregulated in swi1Δ	Yes
YKL084W	HOT13	XI	280509	280859	Upregulated in swi1Δ	Yes
YKL093W	MBR1	XI	264789	265808	Upregulated in swi1Δ	Yes
YKL096W	CWP1	XI	261132	261851	Upregulated in swi1Δ	No
YKL099C	UTP11	XI	255720	256472	Downregulated in swi1Δ	Yes
YKL100C	YKL100C	XI	253697	255460	Upregulated in both [SWI+] and swi1Δ with greater fold change in swi1Δ	No
YKL103C	APE1	XI	246138	247682	Upregulated in swi1Δ	No
YKL104C	GFA1	XI	243220	245373	Upregulated in swi1Δ	Yes
YKL107W	YKL107W	XI	236141	237070	Upregulated in swi1Δ	Yes
YKL109W	HAP4	XI	232227	233891	Upregulated in swi1Δ	Yes
YKL114C	APN1	XI	223352	224455	Downregulated in swi1Δ	No
YKL120W	OAC1	XI	217344	218318	Downregulated in swi1Δ	No
YKL121W	DGR2	XI	214142	216700	Upregulated in swi1Δ	No
YKL124W	SSH4	XI	210593	212332	Upregulated in swi1Δ	No
YKL127W	PGM1	XI	203541	205253	Downregulated in swi1Δ	Yes
YKL134C	OCT1	XI	189124	191442	Upregulated in swi1Δ	Yes
YKL143W	LTV1	XI	176781	178172	Downregulated in swi1Δ	No
YKL144C	RPC25	XI	175843	176481	Downregulated in swi1Δ	No
YKL146W	AVT3	XI	171783	173861	Upregulated in swi1Δ	Yes
YKL149C	DBR1	XI	167612	168829	Downregulated in swi1Δ	Yes
YKL151C	YKL151C	XI	164917	165930	Upregulated in swi1Δ	Yes
YKL152C	GPM1	XI	163642	164385	Downregulated in both [SWI+] and swi1Δ with greater fold change in swi1Δ	Yes
YKL154W	SRP102	XI	161601	162335	Downregulated in swi1Δ	No
YKL156W	RPS27A	XI	158613	159212	Downregulated in swi1Δ	Yes
YKL160W	ELF1	XI	153269	153706	Downregulated in swi1Δ	Yes
YKL162C	YKL162C	XI	147630	148838	Upregulated in swi1Δ	No
YKL163W	PIR3	XI	144401	145378	Upregulated in swi1Δ	Yes
YKL165C	MCD4	XI	137932	140691	Downregulated in swi1Δ	No
YKL166C	TPK3	XI	134509	135705	Downregulated in swi1Δ	No
YKL172W	EBP2	XI	125759	127042	Downregulated in swi1Δ	Yes
YKL175W	ZRT3	XI	118793	120304	Upregulated in swi1Δ	No
YKL179C	COY1	XI	110464	112503	Downregulated in swi1Δ	Yes
YKL181W	PRS1	XI	107316	108599	Downregulated in swi1Δ	Yes
YKL182W	FAS1	XI	100671	106826	Downregulated in swi1Δ	Yes
YKL188C	PXA2	XI	86225	88786	Upregulated in swi1Δ	No
YKL192C	ACP1	XI	80160	80537	Upregulated in swi1Δ	No
YKL201C	MNN4	XI	63930	67466	Upregulated in swi1Δ	Yes
YKL205W	LOS1	XI	50051	53353	Downregulated in swi1Δ	Yes
YKL209C	STE6	XI	42423	46295	Downregulated in swi1Δ	No
YKL217W	JEN1	XI	22234	24084	Downregulated in swi1Δ	Yes
YKL220C	FRE2	XI	9091	11226	Downregulated in swi1Δ	No
YKR008W	RSC4	XI	452201	454078	Downregulated in swi1Δ	No
YKR009C	FOX2	XI	454352	457054	Upregulated in swi1Δ	No
YKR015C	YKR015C	XI	466961	468667	Upregulated in swi1Δ	No
YKR019C	IRS4	XI	476216	478063	Upregulated in swi1Δ	No
YKR026C	GCN3	XI	488738	489655	Downregulated in swi1Δ	No
YKR029C	SET3	XI	497578	499833	Upregulated in swi1Δ	Yes
YKR039W	GAP1	XI	515063	516871	Upregulated in swi1Δ	Yes
YKR042W	UTH1	XI	519527	520624	Upregulated in swi1Δ	No
YKR049C	FMP46	XI	526830	527231	Upregulated in swi1Δ	No
YKR052C	MRS4	XI	532550	533464	Downregulated in swi1Δ	Yes
YKR057W	RPS21A	XI	551657	552242	Downregulated in swi1Δ	Yes
YKR059W	TIF1	XI	554987	556174	Downregulated in swi1Δ	Yes
YKR061W	KTR2	XI	557677	558954	Downregulated in both [SWI+] and swi1Δ with greater fold change in swi1Δ	No
YKR066C	CCP1	XI	566113	567198	Upregulated in swi1Δ	No
YKR069W	MET1	XI	571612	573393	Upregulated in swi1Δ	No
YKR071C	DRE2	XI	574934	575980	Downregulated in swi1Δ	No
YKR074W	AIM29	XI	579209	579676	Downregulated in swi1Δ	No
YKR080W	MTD1	XI	590395	591357	Downregulated in both [SWI+] and swi1Δ with greater fold change in swi1Δ	Yes
YKR081C	RPF2	XI	591506	592540	Downregulated in swi1Δ	Yes
YKR082W	NUP133	XI	592825	596298	Downregulated in swi1Δ	No
YKR094C	RPL40B	XI	617996	618750	Downregulated in swi1Δ	Yes
YKR096W	ESL2	XI	626793	630380	Upregulated in swi1Δ	No
YKR097W	PCK1	XI	631152	632801	Upregulated in swi1Δ	Yes
YKR098C	UBP11	XI	633026	635179	Upregulated in both [SWI+] and swi1Δ with greater fold change in swi1Δ	Yes
YKR100C	SKG1	XI	638901	639968	Upregulated in both [SWI+] and swi1Δ with greater fold change in swi1Δ	No
YKR102W	FLO10	XI	646356	649865	Upregulated in swi1Δ	No
YLL004W	ORC3	XII	141073	142923	Downregulated in swi1Δ	Yes
YLL006W	MMM1	XII	136586	137866	Upregulated in swi1Δ	No
YLL011W	SOF1	XII	127523	128992	Downregulated in swi1Δ	Yes
YLL012W	YEH1	XII	125534	127255	Downregulated in swi1Δ	Yes
YLL023C	POM33	XII	97997	98836	Upregulated in swi1Δ	Yes
YLL026W	HSP104	XII	88623	91349	Downregulated in swi1Δ	Yes
YLL027W	ISA1	XII	87403	88155	Upregulated in swi1Δ	Yes
YLL029W	FRA1	XII	81461	83710	Upregulated in swi1Δ	No
YLL034C	RIX7	XII	70633	73146	Downregulated in swi1Δ	Yes
YLL041C	SDH2	XII	53131	53931	Upregulated in swi1Δ	Yes
YLL045C	RPL8B	XII	47859	48629	Downregulated in swi1Δ	Yes
YLL050C	COF1	XII	39804	40414	Downregulated in swi1Δ	Yes
YLL051C	FRE6	XII	37333	39471	Downregulated in swi1Δ	Yes
YLL054C	YLL054C	XII	32673	35204	Downregulated in swi1Δ	No
YLL055W	YCT1	XII	30109	31704	Upregulated in both [SWI+] and swi1Δ with greater fold change in swi1Δ	No
YLL056C	YLL056C	XII	27409	28305	Upregulated in swi1Δ	No
YLL061W	MMP1	XII	17956	19707	Upregulated in swi1Δ	No
YLL062C	MHT1	XII	16639	17613	Upregulated in swi1Δ	No
YLL063C	AYT1	XII	14648	16072	Upregulated in swi1Δ	No
YLR002C	NOC3	XII	154343	156334	Downregulated in swi1Δ	Yes
YLR003C	CMS1	XII	156855	157730	Downregulated in swi1Δ	Yes
YLR004C	THI73	XII	157934	159505	Upregulated in swi1Δ	Yes
YLR008C	PAM18	XII	165577	166083	Downregulated in swi1Δ	No
YLR009W	RLP24	XII	166537	167136	Downregulated in swi1Δ	Yes
YLR017W	MEU1	XII	177608	178621	Downregulated in swi1Δ	Yes
YLR018C	POM34	XII	178707	179606	Downregulated in swi1Δ	No
YLR019W	PSR2	XII	180288	181481	Upregulated in swi1Δ	No
YLR022C	SDO1	XII	184174	184926	Downregulated in swi1Δ	Yes
YLR023C	IZH3	XII	185498	187129	Downregulated in both [SWI+] and swi1Δ with greater fold change in swi1Δ	Yes
YLR025W	SNF7	XII	194452	195174	Upregulated in swi1Δ	No
YLR028C	ADE16	XII	199540	201315	Downregulated in swi1Δ	Yes
YLR029C	RPL15A	XII	201976	202590	Downregulated in swi1Δ	Yes
YLR032W	RAD5	XII	204991	208500	Upregulated in swi1Δ	Yes
YLR033W	RSC58	XII	208761	210269	Downregulated in swi1Δ	No
YLR035C	MLH2	XII	212369	214456	Upregulated in swi1Δ	No
YLR043C	TRX1	XII	231702	232013	Downregulated in swi1Δ	Yes
YLR048W	RPS0B	XII	242232	243349	Downregulated in swi1Δ	Yes
YLR051C	FCF2	XII	246324	246977	Downregulated in swi1Δ	No
YLR054C	OSW2	XII	248717	250978	Downregulated in swi1Δ	Yes
YLR056W	ERG3	XII	253861	254958	Downregulated in swi1Δ	No
YLR061W	RPL22A	XII	263194	263948	Downregulated in swi1Δ	Yes
YLR064W	PER33	XII	265456	266277	Upregulated in [SWI+]	Yes
YLR065C	ENV10	XII	266373	266918	Downregulated in swi1Δ	No
YLR070C	XYL2	XII	274141	275211	Upregulated in swi1Δ	No
YLR075W	RPL10	XII	282927	283592	Downregulated in swi1Δ	No
YLR080W	EMP46	XII	287916	289250	Upregulated in swi1Δ	Yes
YLR081W	GAL2	XII	290212	291936	Downregulated in swi1Δ	Yes
YLR084C	RAX2	XII	296589	300251	Downregulated in swi1Δ	No
YLR093C	NYV1	XII	326513	327415	Upregulated in swi1Δ	No
YLR098C	CHA4	XII	337527	339473	Upregulated in swi1Δ	No
YLR100W	ERG27	XII	341810	342853	Downregulated in swi1Δ	No
YLR108C	YLR108C	XII	366667	368124	Upregulated in swi1Δ	Yes
YLR109W	AHP1	XII	368781	369311	Upregulated in swi1Δ	No
YLR113W	HOG1	XII	371620	372927	Downregulated in swi1Δ	Yes
YLR114C	AVL9	XII	374944	377238	Downregulated in swi1Δ	No
YLR120C	YPS1	XII	386511	388220	Upregulated in swi1Δ	No
YLR129W	DIP2	XII	399657	402488	Downregulated in swi1Δ	No
YLR130C	ZRT2	XII	402794	404062	Downregulated in swi1Δ	Yes
YLR135W	SLX4	XII	413281	415527	Upregulated in swi1Δ	No
YLR136C	TIS11	XII	415801	416658	Downregulated in swi1Δ	Yes
YLR144C	ACF2	XII	429677	432016	Upregulated in swi1Δ	No
YLR149C	YLR149C	XII	437631	439823	Upregulated in both [SWI+] and swi1Δ with greater fold change in swi1Δ	Yes
YLR151C	PCD1	XII	441715	442737	Upregulated in swi1Δ	Yes
YLR153C	ACS2	XII	445524	447575	Downregulated in swi1Δ	No
YLR154C	RNH203	XII	447982	448314	Upregulated in swi1Δ	No
YLR154C-H	YLR154C-H	XII	468827	468958	Downregulated in swi1Δ	Yes
YLR154W-C	TAR1	XII	454696	455070	Upregulated in swi1Δ	Yes
YLR155C	ASP3-1	XII	469317	470405	Downregulated in swi1Δ	Yes
YLR156C-A	YLR156C-A	XII	472479	472610	Downregulated in swi1Δ	Yes
YLR156W	YLR156W	XII	472113	472457	Downregulated in swi1Δ	Yes
YLR157C	ASP3-2	XII	472969	474057	Downregulated in swi1Δ	Yes
YLR157C-A	YLR157C-A	XII	480279	481601	Upregulated in swi1Δ	Yes
YLR157C-C	YLR157C-C	XII	482059	482190	Downregulated in swi1Δ	Yes
YLR157W-D	YLR157W-D	XII	475764	475976	Downregulated in swi1Δ	Yes
YLR158C	ASP3-3	XII	482549	483637	Downregulated in swi1Δ	Yes
YLR159C-A	YLR159C-A	XII	485711	485842	Downregulated in swi1Δ	Yes
YLR159W	YLR159W	XII	485345	485689	Downregulated in swi1Δ	Yes
YLR160C	ASP3-4	XII	486201	487289	Downregulated in swi1Δ	Yes
YLR161W	YLR161W	XII	488997	489341	Downregulated in swi1Δ	Yes
YLR167W	RPS31	XII	498947	499405	Downregulated in swi1Δ	Yes
YLR168C	UPS2	XII	499578	500270	Downregulated in both [SWI+] and swi1Δ with greater fold change in swi1Δ	Yes
YLR174W	IDP2	XII	504591	505829	Downregulated in [SWI+]	Yes
YLR175W	CBF5	XII	506134	507585	Downregulated in swi1Δ	Yes
YLR178C	TFS1	XII	513162	513821	Upregulated in swi1Δ	Yes
YLR179C	YLR179C	XII	514108	514713	Downregulated in swi1Δ	No
YLR193C	UPS1	XII	540009	540536	Upregulated in swi1Δ	Yes
YLR194C	YLR194C	XII	540809	541573	Upregulated in swi1Δ	Yes
YLR196W	PWP1	XII	543968	545698	Downregulated in swi1Δ	Yes
YLR197W	NOP56	XII	546097	547611	Downregulated in swi1Δ	Yes
YLR205C	HMX1	XII	552724	553677	Downregulated in swi1Δ	No
YLR207W	HRD3	XII	556788	559289	Upregulated in swi1Δ	No
YLR208W	SEC13	XII	559551	560444	Downregulated in swi1Δ	Yes
YLR209C	PNP1	XII	560797	561732	Upregulated in swi1Δ	No
YLR212C	TUB4	XII	564860	566281	Downregulated in swi1Δ	Yes
YLR214W	FRE1	XII	568567	570627	Downregulated in swi1Δ	Yes
YLR216C	CPR6	XII	572096	573211	Downregulated in swi1Δ	Yes
YLR220W	CCC1	XII	576825	577793	Upregulated in swi1Δ	Yes
YLR221C	RSA3	XII	578362	579024	Downregulated in swi1Δ	No
YLR222C	UTP13	XII	579318	581771	Downregulated in swi1Δ	Yes
YLR225C	YLR225C	XII	587695	588918	Upregulated in swi1Δ	No
YLR227W-B	YLR227W-B	XII	593438	598706	Downregulated in swi1Δ	Yes
YLR228C	ECM22	XII	600019	602463	Upregulated in swi1Δ	Yes
YLR229C	CDC42	XII	604212	604787	Downregulated in swi1Δ	No
YLR231C	BNA5	XII	605758	607119	Downregulated in swi1Δ	No
YLR241W	CSC1	XII	620473	622821	Upregulated in swi1Δ	No
YLR245C	CDD1	XII	626502	626930	Upregulated in swi1Δ	No
YLR248W	RCK2	XII	634252	636084	Upregulated in swi1Δ	No
YLR249W	YEF3	XII	636780	639914	Downregulated in swi1Δ	Yes
YLR254C	NDL1	XII	644404	644973	Downregulated in swi1Δ	No
YLR256W	HAP1	XII	646415	650923	Downregulated in swi1Δ	No
YLR260W	LCB5	XII	665844	667907	Upregulated in swi1Δ	No
YLR262C-A	TMA7	XII	669468	669662	Downregulated in swi1Δ	Yes
YLR264C-A	YLR264C-A	XII	673828	673944	Downregulated in swi1Δ	Yes
YLR264W	RPS28B	XII	673131	673334	Downregulated in swi1Δ	Yes
YLR267W	BOP2	XII	678212	679924	Downregulated in swi1Δ	Yes
YLR270W	DCS1	XII	681186	682238	Upregulated in swi1Δ	Yes
YLR276C	DBP9	XII	695046	696830	Downregulated in swi1Δ	Yes
YLR284C	ECI1	XII	706198	707040	Downregulated in swi1Δ	No
YLR285C-A	YLR285C-A	XII	708168	708338	Downregulated in swi1Δ	Yes
YLR285W	NNT1	XII	707360	708145	Downregulated in swi1Δ	No
YLR286C	CTS1	XII	708448	710136	Downregulated in swi1Δ	Yes
YLR287C	YLR287C	XII	710991	712058	Downregulated in swi1Δ	Yes
YLR287C-A	RPS30A	XII	712537	713158	Downregulated in swi1Δ	Yes
YLR295C	ATP14	XII	721999	722373	Downregulated in swi1Δ	No
YLR300W	EXG1	XII	728955	730301	Downregulated in swi1Δ	Yes
YLR301W	HRI1	XII	730825	731559	Downregulated in swi1Δ	Yes
YLR304C	ACO1	XII	735212	737548	Upregulated in swi1Δ	Yes
YLR307C-A	YLR307C-A	XII	746848	747111	Upregulated in swi1Δ	Yes
YLR312C	YLR312C	XII	757637	758833	Upregulated in swi1Δ	Yes
YLR312W-A	MRPL15	XII	759480	760241	Downregulated in swi1Δ	No
YLR313C	SPH1	XII	760750	762342	Upregulated in swi1Δ	No
YLR316C	TAD3	XII	765266	766358	Upregulated in swi1Δ	No
YLR320W	MMS22	XII	771940	776304	Upregulated in swi1Δ	No
YLR324W	PEX30	XII	779215	780786	Upregulated in swi1Δ	Yes
YLR325C	RPL38	XII	781143	781379	Downregulated in swi1Δ	Yes
YLR326W	YLR326W	XII	782174	782896	Upregulated in swi1Δ	Yes
YLR327C	TMA10	XII	783127	783387	Downregulated in swi1Δ	Yes
YLR332W	MID2	XII	790676	791806	Upregulated in swi1Δ	No
YLR333C	RPS25B	XII	795573	795899	Downregulated in swi1Δ	No
YLR344W	RPL26A	XII	819312	820142	Downregulated in swi1Δ	Yes
YLR346C	YLR346C	XII	822287	822592	Downregulated in swi1Δ	Yes
YLR348C	DIC1	XII	826977	827873	Downregulated in swi1Δ	Yes
YLR350W	ORM2	XII	828730	829380	Upregulated in swi1Δ	No
YLR351C	NIT3	XII	829489	830364	Downregulated in swi1Δ	Yes
YLR356W	ATG33	XII	840321	840914	Upregulated in swi1Δ	No
YLR359W	ADE13	XII	844282	845730	Downregulated in both [SWI+] and swi1Δ with greater fold change in swi1Δ	Yes
YLR362W	STE11	XII	849866	852019	Upregulated in swi1Δ	No
YLR367W	RPS22B	XII	856442	857317	Downregulated in swi1Δ	Yes
YLR372W	ELO3	XII	867354	868391	Downregulated in swi1Δ	Yes
YLR377C	FBP1	XII	873746	874792	Upregulated in swi1Δ	Yes
YLR388W	RPS29A	XII	898651	898821	Downregulated in swi1Δ	Yes
YLR392C	ART10	XII	904749	906305	Downregulated in swi1Δ	Yes
YLR397C	AFG2	XII	912550	914892	Downregulated in swi1Δ	Yes
YLR404W	FLD1	XII	928743	929600	Downregulated in swi1Δ	No
YLR406C	RPL31B	XII	931065	931755	Downregulated in swi1Δ	Yes
YLR410W	VIP1	XII	937541	940981	Upregulated in swi1Δ	No
YLR410W-B	YLR410W-B	XII	941483	946796	Upregulated in swi1Δ	No
YLR417W	VPS36	XII	955010	956710	Upregulated in swi1Δ	Yes
YLR420W	URA4	XII	963785	964879	Downregulated in swi1Δ	Yes
YLR422W	YLR422W	XII	965897	971695	Upregulated in swi1Δ	Yes
YLR426W	TDA5	XII	987062	988113	Upregulated in swi1Δ	No
YLR431C	ATG23	XII	1000342	1001703	Upregulated in swi1Δ	Yes
YLR435W	TSR2	XII	1006378	1006995	Downregulated in swi1Δ	No
YLR437C	DIF1	XII	1011622	1012023	Downregulated in swi1Δ	No
YLR438C-A	LSM3	XII	1013909	1014178	Downregulated in swi1Δ	Yes
YLR438W	CAR2	XII	1012501	1013775	Downregulated in swi1Δ	Yes
YLR441C	RPS1A	XII	1018141	1018908	Downregulated in swi1Δ	Yes
YLR443W	ECM7	XII	1022625	1023971	Upregulated in swi1Δ	No
YLR447C	VMA6	XII	1026856	1027893	Downregulated in swi1Δ	No
YLR451W	LEU3	XII	1036093	1038753	Upregulated in swi1Δ	No
YLR452C	SST2	XII	1039270	1041366	Downregulated in swi1Δ	No
YLR455W	PDP3	XII	1053629	1054543	Downregulated in swi1Δ	No
YLR457C	NBP1	XII	1055812	1056771	Upregulated in swi1Δ	Yes
YML007C-A	YML007C-A	XIII	253162	253272	Upregulated in swi1Δ	No
YML009C	MRPL39	XIII	251304	251516	Downregulated in swi1Δ	No
YML015C	TAF11	XIII	241989	243029	Upregulated in swi1Δ	No
YML016C	PPZ1	XIII	239458	241536	Upregulated in swi1Δ	No
YML020W	YML020W	XIII	231149	233143	Upregulated in swi1Δ	No
YML022W	APT1	XIII	228937	229500	Downregulated in swi1Δ	Yes
YML024W	RPS17A	XIII	225889	226697	Downregulated in swi1Δ	Yes
YML025C	YML6	XIII	224406	225365	Upregulated in swi1Δ	No
YML026C	RPS18B	XIII	222987	223828	Downregulated in swi1Δ	Yes
YML027W	YOX1	XIII	221406	222563	Upregulated in swi1Δ	No
YML028W	TSA1	XIII	220138	220728	Downregulated in swi1Δ	Yes
YML031W	NDC1	XIII	214189	216156	Upregulated in swi1Δ	No
YML032C	RAD52	XIII	212515	213930	Upregulated in swi1Δ	No
YML034W	SRC1	XIII	209525	212155	Upregulated in swi1Δ	Yes
YML038C	YMD8	XIII	202775	204103	Upregulated in swi1Δ	No
YML042W	CAT2	XIII	192788	194800	Upregulated in swi1Δ	No
YML043C	RRN11	XIII	190244	191767	Downregulated in swi1Δ	Yes
YML048W	GSF2	XIII	178426	179637	Downregulated in swi1Δ	Yes
YML050W	AIM32	XIII	173139	174074	Upregulated in swi1Δ	Yes
YML054C	CYB2	XIII	165533	167308	Downregulated in swi1Δ	Yes
YML054C-A	YML054C-A	XIII	167623	167781	Upregulated in swi1Δ	Yes
YML056C	IMD4	XIII	162194	164176	Downregulated in swi1Δ	Yes
YML058W	SML1	XIII	159383	159697	Downregulated in swi1Δ	Yes
YML063W	RPS1B	XIII	146482	147249	Downregulated in swi1Δ	Yes
YML066C	SMA2	XIII	140424	141533	Upregulated in swi1Δ	No
YML070W	DAK1	XIII	133475	135229	Upregulated in swi1Δ	Yes
YML075C	HMG1	XIII	115734	118898	Downregulated in swi1Δ	Yes
YML076C	WAR1	XIII	112513	115347	Upregulated in swi1Δ	No
YML085C	TUB1	XIII	97941	99400	Upregulated in swi1Δ	No
YML086C	ALO1	XIII	95791	97371	Upregulated in swi1Δ	No
YML087C	AIM33	XIII	94431	95369	Upregulated in swi1Δ	Yes
YML091C	RPM2	XIII	87123	90731	Upregulated in swi1Δ	Yes
YML093W	UTP14	XIII	83090	85789	Downregulated in swi1Δ	Yes
YML094W	GIM5	XIII	82275	82849	Downregulated in swi1Δ	No
YML096W	YML096W	XIII	79909	81486	Downregulated in swi1Δ	No
YML097C	VPS9	XIII	78335	79690	Downregulated in swi1Δ	No
YML103C	NUP188	XIII	62582	67549	Downregulated in swi1Δ	No
YML106W	URA5	XIII	56773	57453	Downregulated in swi1Δ	Yes
YML109W	ZDS2	XIII	51640	54468	Upregulated in swi1Δ	No
YML110C	COQ5	XIII	50031	50954	Downregulated in swi1Δ	Yes
YML113W	DAT1	XIII	44045	44791	Upregulated in swi1Δ	No
YML115C	VAN1	XIII	40187	41794	Upregulated in swi1Δ	No
YML116W	ATR1	XIII	38196	39824	Downregulated in swi1Δ	No
YML117W	NAB6	XIII	34243	37647	Upregulated in swi1Δ	No
YML121W	GTR1	XIII	26930	27862	Downregulated in swi1Δ	No
YML123C	PHO84	XIII	24037	25800	Downregulated in both [SWI+] and swi1Δ with greater fold change in swi1Δ	Yes
YML128C	MSC1	XIII	15135	16676	Upregulated in swi1Δ	Yes
YML130C	ERO1	XIII	11483	13174	Downregulated in swi1Δ	Yes
YML131W	YML131W	XIII	10198	11295	Downregulated in swi1Δ	Yes
YML132W	COS3	XIII	7244	8383	Upregulated in swi1Δ	No
YMR002W	MIX17	XIII	272193	272663	Upregulated in swi1Δ	Yes
YMR006C	PLB2	XIII	277561	279681	Downregulated in swi1Δ	No
YMR009W	ADI1	XIII	284102	284641	Downregulated in swi1Δ	Yes
YMR011W	HXT2	XIII	288079	289704	Upregulated in both [SWI+] and swi1Δ with greater fold change in [SWI+]	No
YMR012W	CLU1	XIII	291134	294967	Downregulated in swi1Δ	No
YMR015C	ERG5	XIII	300869	302485	Downregulated in swi1Δ	No
YMR018W	YMR018W	XIII	310208	311752	Downregulated in swi1Δ	No
YMR029C	FAR8	XIII	328660	330231	Downregulated in swi1Δ	Yes
YMR030W	RSF1	XIII	330793	331923	Upregulated in swi1Δ	Yes
YMR033W	ARP9	XIII	337788	339277	Downregulated in swi1Δ	No
YMR034C	YMR034C	XIII	339418	340722	Upregulated in swi1Δ	Yes
YMR037C	MSN2	XIII	344403	346517	Upregulated in swi1Δ	No
YMR038C	CCS1	XIII	347511	348260	Downregulated in both [SWI+] and swi1Δ with greater fold change in swi1Δ	Yes
YMR042W	ARG80	XIII	352603	353136	Upregulated in swi1Δ	No
YMR045C	YMR045C	XIII	357359	362627	Downregulated in swi1Δ	Yes
YMR053C	STB2	XIII	380346	382898	Upregulated in swi1Δ	Yes
YMR056C	AAC1	XIII	387315	388244	Upregulated in swi1Δ	Yes
YMR061W	RNA14	XIII	392755	394788	Downregulated in swi1Δ	No
YMR062C	ARG7	XIII	395054	396379	Upregulated in swi1Δ	No
YMR067C	UBX4	XIII	404323	405573	Upregulated in swi1Δ	No
YMR068W	AVO2	XIII	406304	407584	Upregulated in swi1Δ	No
YMR074C	YMR074C	XIII	413036	413473	Downregulated in swi1Δ	No
YMR075W	RCO1	XIII	413982	416036	Upregulated in swi1Δ	Yes
YMR076C	PDS5	XIII	416196	420029	Upregulated in swi1Δ	Yes
YMR079W	SEC14	XIII	424989	426059	Upregulated in swi1Δ	No
YMR081C	ISF1	XIII	430079	431095	Downregulated in swi1Δ	Yes
YMR083W	ADH3	XIII	434788	435915	Downregulated in swi1Δ	Yes
YMR084W	YMR084W	XIII	436628	437416	Upregulated in swi1Δ	No
YMR085W	YMR085W	XIII	437491	438789	Upregulated in swi1Δ	No
YMR090W	YMR090W	XIII	449245	449928	Upregulated in swi1Δ	Yes
YMR092C	AIP1	XIII	451632	453479	Downregulated in swi1Δ	No
YMR094W	CTF13	XIII	455825	457261	Downregulated in swi1Δ	No
YMR095C	SNO1	XIII	457285	457959	Downregulated in both [SWI+] and swi1Δ with greater fold change in swi1Δ	Yes
YMR096W	SNZ1	XIII	458408	459301	Downregulated in both [SWI+] and swi1Δ with greater fold change in swi1Δ	No
YMR100W	MUB1	XIII	466300	468162	Upregulated in swi1Δ	No
YMR105C	PGM2	XIII	475897	477606	Downregulated in swi1Δ	Yes
YMR107W	SPG4	XIII	483014	483361	Downregulated in swi1Δ	Yes
YMR108W	ILV2	XIII	484084	486147	Downregulated in swi1Δ	No
YMR110C	HFD1	XIII	490394	491992	Upregulated in swi1Δ	Yes
YMR114C	YMR114C	XIII	496343	497449	Upregulated in swi1Δ	Yes
YMR116C	ASC1	XIII	499456	500688	Downregulated in swi1Δ	Yes
YMR120C	ADE17	XIII	507502	509280	Downregulated in both [SWI+] and swi1Δ with greater fold change in swi1Δ	Yes
YMR122W-A	YMR122W-A	XIII	511315	511569	Upregulated in swi1Δ	No
YMR123W	PKR1	XIII	513593	513961	Downregulated in swi1Δ	No
YMR125W	STO1	XIII	517539	520446	Downregulated in swi1Δ	Yes
YMR130W	YMR130W	XIII	532119	533027	Downregulated in swi1Δ	No
YMR131C	RRB1	XIII	533163	534698	Downregulated in swi1Δ	Yes
YMR134W	ERG29	XIII	537838	538551	Upregulated in swi1Δ	No
YMR135C	GID8	XIII	538689	540056	Upregulated in swi1Δ	Yes
YMR139W	RIM11	XIII	546125	547237	Upregulated in swi1Δ	No
YMR142C	RPL13B	XIII	550206	551207	Downregulated in swi1Δ	Yes
YMR143W	RPS16A	XIII	551928	552903	Downregulated in swi1Δ	Yes
YMR150C	IMP1	XIII	561956	562528	Downregulated in swi1Δ	No
YMR155W	YMR155W	XIII	568551	570194	Upregulated in swi1Δ	Yes
YMR157C	AIM36	XIII	571277	572044	Downregulated in swi1Δ	No
YMR158W	MRPS8	XIII	572248	572715	Downregulated in swi1Δ	No
YMR163C	INP2	XIII	584271	586388	Upregulated in swi1Δ	No
YMR170C	ALD2	XIII	601562	603082	Upregulated in swi1Δ	Yes
YMR171C	EAR1	XIII	603868	605520	Upregulated in swi1Δ	Yes
YMR173W	DDR48	XIII	608689	609981	Downregulated in both [SWI+] and swi1Δ with greater fold change in swi1Δ	Yes
YMR175W	SIP18	XIII	611016	611255	Downregulated in swi1Δ	No
YMR177W	MMT1	XIII	616566	618098	Downregulated in swi1Δ	No
YMR181C	YMR181C	XIII	623616	624080	Upregulated in swi1Δ	Yes
YMR186W	HSC82	XIII	632355	634472	Downregulated in swi1Δ	Yes
YMR191W	SPG5	XIII	645656	646777	Upregulated in swi1Δ	Yes
YMR194C-B	CMC4	XIII	652594	652887	Upregulated in swi1Δ	Yes
YMR194W	RPL36A	XIII	651145	651910	Downregulated in swi1Δ	Yes
YMR197C	VTI1	XIII	658545	659198	Upregulated in both [SWI+] and swi1Δ with greater fold change in swi1Δ	No
YMR200W	ROT1	XIII	664752	665522	Upregulated in swi1Δ	No
YMR201C	RAD14	XIII	665845	667044	Upregulated in swi1Δ	No
YMR211W	DML1	XIII	689083	690510	Downregulated in swi1Δ	No
YMR212C	EFR3	XIII	690695	693043	Downregulated in swi1Δ	Yes
YMR213W	CEF1	XIII	693381	695153	Upregulated in swi1Δ	No
YMR217W	GUA1	XIII	701790	703367	Downregulated in swi1Δ	Yes
YMR222C	FSH2	XIII	715638	716309	Upregulated in swi1Δ	No
YMR224C	MRE11	XIII	718575	720653	Upregulated in swi1Δ	No
YMR229C	RRP5	XIII	725934	731123	Downregulated in swi1Δ	Yes
YMR230W	RPS10B	XIII	732414	733141	Downregulated in swi1Δ	Yes
YMR232W	FUS2	XIII	736926	738959	Upregulated in swi1Δ	No
YMR233W	TRI1	XIII	739185	739865	Downregulated in swi1Δ	No
YMR235C	RNA1	XIII	741512	742735	Downregulated in swi1Δ	Yes
YMR237W	BCH1	XIII	743749	745923	Upregulated in swi1Δ	No
YMR238W	DFG5	XIII	746353	747729	Upregulated in swi1Δ	Yes
YMR239C	RNT1	XIII	748262	749677	Downregulated in swi1Δ	No
YMR241W	YHM2	XIII	751961	752905	Downregulated in both [SWI+] and swi1Δ with greater fold change in swi1Δ	No
YMR242C	RPL20A	XIII	753225	754220	Downregulated in swi1Δ	Yes
YMR255W	GFD1	XIII	778001	778567	Upregulated in swi1Δ	No
YMR259C	TRM732	XIII	784621	788883	Downregulated in swi1Δ	No
YMR260C	TIF11	XIII	789378	789839	Downregulated in swi1Δ	Yes
YMR266W	RSN1	XIII	798518	801379	Downregulated in swi1Δ	No
YMR267W	PPA2	XIII	801772	802704	Downregulated in swi1Δ	No
YMR270C	RRN9	XIII	805326	806423	Downregulated in swi1Δ	No
YMR272C	SCS7	XIII	809623	810777	Upregulated in swi1Δ	Yes
YMR278W	PRM15	XIII	822763	824631	Upregulated in swi1Δ	Yes
YMR281W	GPI12	XIII	832339	833253	Upregulated in swi1Δ	No
YMR282C	AEP2	XIII	833356	835098	Downregulated in swi1Δ	No
YMR285C	NGL2	XIII	840144	841691	Upregulated in swi1Δ	No
YMR287C	DSS1	XIII	842436	845345	Downregulated in swi1Δ	No
YMR295C	YMR295C	XIII	858297	858890	Upregulated in swi1Δ	Yes
YMR300C	ADE4	XIII	865559	867091	Downregulated in both [SWI+] and swi1Δ with greater fold change in swi1Δ	Yes
YMR303C	ADH2	XIII	873291	874337	Downregulated in swi1Δ	Yes
YMR305C	SCW10	XIII	879063	880232	Downregulated in swi1Δ	Yes
YMR306W	FKS3	XIII	881159	886516	Upregulated in swi1Δ	Yes
YMR307W	GAS1	XIII	887003	888682	Downregulated in swi1Δ	Yes
YMR309C	NIP1	XIII	892988	895426	Downregulated in swi1Δ	Yes
YMR311C	GLC8	XIII	896914	897603	Upregulated in swi1Δ	Yes
YMR316W	DIA1	XIII	904825	905835	Downregulated in swi1Δ	Yes
YMR318C	ADH6	XIII	911061	912143	Downregulated in swi1Δ	Yes
YMR319C	FET4	XIII	912880	914538	Upregulated in swi1Δ	Yes
YNL001W	DOM34	XIV	627456	628616	Downregulated in swi1Δ	Yes
YNL002C	RLP7	XIV	626174	627142	Downregulated in swi1Δ	Yes
YNL005C	MRP7	XIV	621313	622428	Downregulated in swi1Δ	No
YNL006W	LST8	XIV	620067	620978	Downregulated in swi1Δ	Yes
YNL010W	YNL010W	XIV	613635	614360	Downregulated in swi1Δ	Yes
YNL015W	PBI2	XIV	605384	605611	Downregulated in swi1Δ	Yes
YNL016W	PUB1	XIV	602907	604268	Downregulated in swi1Δ	No
YNL020C	ARK1	XIV	595623	597539	Upregulated in swi1Δ	No
YNL025C	SSN8	XIV	584320	585291	Upregulated in swi1Δ	No
YNL030W	HHF2	XIV	576727	577038	Downregulated in swi1Δ	Yes
YNL031C	HHT2	XIV	575640	576050	Downregulated in swi1Δ	Yes
YNL035C	YNL035C	XIV	568522	569691	Downregulated in swi1Δ	Yes
YNL036W	NCE103	XIV	559814	560479	Upregulated in swi1Δ	Yes
YNL037C	IDH1	XIV	557920	559002	Downregulated in both [SWI+] and swi1Δ with greater fold change in swi1Δ	No
YNL039W	BDP1	XIV	555048	556832	Upregulated in swi1Δ	No
YNL044W	YIP3	XIV	545268	545877	Downregulated in swi1Δ	No
YNL046W	YNL046W	XIV	542304	542822	Downregulated in swi1Δ	No
YNL051W	COG5	XIV	532659	533870	Downregulated in swi1Δ	No
YNL053W	MSG5	XIV	529942	531411	Upregulated in swi1Δ	No
YNL054W-B	YNL054W-B	XIV	519456	524706	Downregulated in swi1Δ	Yes
YNL058C	YNL058C	XIV	515763	516713	Upregulated in swi1Δ	No
YNL062C	GCD10	XIV	508776	510212	Downregulated in swi1Δ	Yes
YNL065W	AQR1	XIV	503724	505484	Downregulated in swi1Δ	Yes
YNL066W	SUN4	XIV	501515	502777	Downregulated in swi1Δ	Yes
YNL067W	RPL9B	XIV	499681	500256	Downregulated in swi1Δ	Yes
YNL069C	RPL16B	XIV	493956	495001	Downregulated in swi1Δ	Yes
YNL070W	TOM7	XIV	493366	493548	Downregulated in swi1Δ	No
YNL073W	MSK1	XIV	488386	490116	Upregulated in swi1Δ	No
YNL075W	IMP4	XIV	485607	486479	Downregulated in swi1Δ	No
YNL077W	APJ1	XIV	481391	482977	Upregulated in swi1Δ	No
YNL079C	TPM1	XIV	478566	479165	Downregulated in both [SWI+] and swi1Δ with greater fold change in swi1Δ	Yes
YNL080C	EOS1	XIV	476932	478032	Upregulated in swi1Δ	No
YNL085W	MKT1	XIV	467131	469623	Downregulated in swi1Δ	Yes
YNL086W	SNN1	XIV	466334	466642	Downregulated in swi1Δ	Yes
YNL087W	TCB2	XIV	462411	465947	Downregulated in swi1Δ	Yes
YNL090W	RHO2	XIV	456565	457143	Downregulated in swi1Δ	No
YNL092W	YNL092W	XIV	450871	452073	Upregulated in swi1Δ	No
YNL093W	YPT53	XIV	449868	450530	Upregulated in swi1Δ	No
YNL094W	APP1	XIV	447611	449374	Upregulated in swi1Δ	No
YNL098C	RAS2	XIV	439602	440570	Downregulated in swi1Δ	Yes
YNL104C	LEU4	XIV	424895	426754	Upregulated in swi1Δ	No
YNL110C	NOP15	XIV	417826	418488	Downregulated in swi1Δ	No
YNL112W	DBP2	XIV	413639	416281	Downregulated in swi1Δ	Yes
YNL113W	RPC19	XIV	412771	413199	Downregulated in swi1Δ	No
YNL115C	YNL115C	XIV	410119	412053	Upregulated in swi1Δ	Yes
YNL117W	MLS1	XIV	406358	408022	Upregulated in swi1Δ	Yes
YNL129W	NRK1	XIV	381480	382202	Downregulated in swi1Δ	No
YNL130C	CPT1	XIV	379558	380831	Downregulated in swi1Δ	No
YNL131W	TOM22	XIV	378767	379225	Downregulated in swi1Δ	No
YNL135C	FPR1	XIV	371882	372226	Downregulated in swi1Δ	Yes
YNL141W	AAH1	XIV	359596	360639	Downregulated in swi1Δ	Yes
YNL145W	MFA2	XIV	352414	352530	Downregulated in both [SWI+] and swi1Δ with greater fold change in swi1Δ	Yes
YNL149C	PGA2	XIV	349367	349756	Downregulated in swi1Δ	No
YNL151C	RPC31	XIV	347766	348521	Downregulated in swi1Δ	No
YNL153C	GIM3	XIV	345669	346058	Downregulated in swi1Δ	Yes
YNL159C	ASI2	XIV	338478	339347	Upregulated in swi1Δ	No
YNL160W	YGP1	XIV	336545	337609	Downregulated in both [SWI+] and swi1Δ with greater fold change in swi1Δ	No
YNL162W	RPL42A	XIV	331322	332154	Downregulated in swi1Δ	Yes
YNL162W-A	YNL162W-A	XIV	330329	330547	Downregulated in swi1Δ	No
YNL165W	YNL165W	XIV	323832	325052	Upregulated in swi1Δ	Yes
YNL168C	FMP41	XIV	318030	318809	Downregulated in swi1Δ	Yes
YNL173C	MDG1	XIV	308957	310057	Downregulated in swi1Δ	No
YNL175C	NOP13	XIV	307401	308612	Downregulated in swi1Δ	Yes
YNL176C	TDA7	XIV	305070	306980	Upregulated in swi1Δ	No
YNL177C	MRPL22	XIV	303686	304615	Downregulated in swi1Δ	No
YNL178W	RPS3	XIV	302680	303402	Downregulated in swi1Δ	Yes
YNL182C	IPI3	XIV	295960	297627	Downregulated in swi1Δ	Yes
YNL189W	SRP1	XIV	284260	285888	Downregulated in swi1Δ	Yes
YNL192W	CHS1	XIV	276502	279897	Upregulated in swi1Δ	No
YNL194C	YNL194C	XIV	272710	273615	Upregulated in swi1Δ	Yes
YNL195C	YNL195C	XIV	271523	272308	Upregulated in swi1Δ	Yes
YNL199C	GCR2	XIV	264926	266530	Upregulated in swi1Δ	No
YNL208W	YNL208W	XIV	254418	255017	Downregulated in swi1Δ	No
YNL212W	VID27	XIV	247461	249809	Downregulated in swi1Δ	No
YNL214W	PEX17	XIV	245617	246216	Upregulated in swi1Δ	No
YNL217W	YNL217W	XIV	240331	241311	Downregulated in swi1Δ	Yes
YNL220W	ADE12	XIV	234413	235714	Downregulated in both [SWI+] and swi1Δ with greater fold change in swi1Δ	Yes
YNL222W	SSU72	XIV	229094	229714	Downregulated in swi1Δ	Yes
YNL231C	PDR16	XIV	215987	217042	Downregulated in swi1Δ	Yes
YNL234W	YNL234W	XIV	210233	211513	Upregulated in swi1Δ	No
YNL244C	SUI1	XIV	187170	187496	Downregulated in swi1Δ	No
YNL248C	RPA49	XIV	181361	182608	Downregulated in swi1Δ	Yes
YNL255C	GIS2	XIV	167329	167790	Downregulated in swi1Δ	Yes
YNL256W	FOL1	XIV	164623	167097	Downregulated in swi1Δ	No
YNL258C	DSL1	XIV	158109	160373	Downregulated in swi1Δ	No
YNL259C	ATX1	XIV	157644	157865	Downregulated in swi1Δ	Yes
YNL267W	PIK1	XIV	140878	144078	Upregulated in swi1Δ	No
YNL270C	ALP1	XIV	135940	137661	Downregulated in both [SWI+] and swi1Δ with greater fold change in swi1Δ	Yes
YNL272C	SEC2	XIV	126805	129084	Downregulated in swi1Δ	No
YNL274C	GOR1	XIV	121118	122170	Downregulated in swi1Δ	No
YNL281W	HCH1	XIV	108467	108928	Downregulated in swi1Δ	Yes
YNL284C	MRPL10	XIV	103134	104102	Downregulated in swi1Δ	No
YNL289W	PCL1	XIV	87897	88736	Upregulated in swi1Δ	No
YNL293W	MSB3	XIV	80640	82541	Upregulated in swi1Δ	No
YNL302C	RPS19B	XIV	61958	62943	Downregulated in swi1Δ	Yes
YNL305C	BXI1	XIV	58898	59791	Upregulated in swi1Δ	Yes
YNL314W	DAL82	XIV	44447	45214	Upregulated in swi1Δ	No
YNL317W	PFS2	XIV	40619	42016	Upregulated in swi1Δ	Yes
YNR001C	CIT1	XIV	629622	631061	Downregulated in swi1Δ	Yes
YNR003C	RPC34	XIV	634344	635297	Downregulated in swi1Δ	Yes
YNR007C	ATG3	XIV	639182	640114	Upregulated in swi1Δ	Yes
YNR012W	URK1	XIV	647432	648937	Downregulated in swi1Δ	No
YNR026C	SEC12	XIV	673274	674689	Downregulated in swi1Δ	Yes
YNR029C	YNR029C	XIV	677199	678488	Downregulated in swi1Δ	Yes
YNR030W	ALG12	XIV	678799	680454	Downregulated in swi1Δ	No
YNR034W	SOL1	XIV	690321	691286	Upregulated in swi1Δ	No
YNR034W-A	YNR034W-A	XIV	692561	692857	Downregulated in both [SWI+] and swi1Δ with greater fold change in swi1Δ	Yes
YNR039C	ZRG17	XIV	697614	699431	Upregulated in swi1Δ	Yes
YNR043W	MVD1	XIV	701895	703085	Upregulated in both [SWI+] and swi1Δ with greater fold change in swi1Δ	No
YNR049C	MSO1	XIV	713023	713655	Upregulated in swi1Δ	No
YNR050C	LYS9	XIV	714048	715388	Downregulated in both [SWI+] and swi1Δ with greater fold change in swi1Δ	Yes
YNR053C	NOG2	XIV	721120	723112	Downregulated in swi1Δ	Yes
YNR055C	HOL1	XIV	728426	730186	Downregulated in swi1Δ	Yes
YNR056C	BIO5	XIV	731618	733303	Downregulated in swi1Δ	No
YNR057C	BIO4	XIV	733356	734069	Upregulated in swi1Δ	No
YNR058W	BIO3	XIV	734291	735733	Upregulated in swi1Δ	No
YNR060W	FRE4	XIV	739951	742110	Upregulated in swi1Δ	Yes
YNR064C	YNR064C	XIV	749136	750008	Upregulated in swi1Δ	Yes
YNR074C	AIF1	XIV	777602	778738	Downregulated in swi1Δ	No
YOL008W	COQ10	XV	310312	310935	Downregulated in swi1Δ	Yes
YOL010W	RCL1	XV	307938	309041	Downregulated in swi1Δ	Yes
YOL012C	HTZ1	XV	303579	303983	Downregulated in swi1Δ	No
YOL016C	CMK2	XV	294777	296120	Downregulated in swi1Δ	Yes
YOL019W	YOL019W	XV	288898	290553	Downregulated in swi1Δ	No
YOL020W	TAT2	XV	286172	287950	Downregulated in swi1Δ	No
YOL025W	LAG2	XV	274957	276939	Upregulated in swi1Δ	No
YOL027C	MDM38	XV	272003	273724	Upregulated in swi1Δ	No
YOL030W	GAS5	XV	268187	269641	Upregulated in swi1Δ	No
YOL031C	SIL1	XV	266264	267529	Downregulated in swi1Δ	No
YOL036W	YOL036W	XV	256745	259030	Upregulated in swi1Δ	No
YOL038C-A	YOL038C-A	XV	254926	255021	Downregulated in swi1Δ	No
YOL038W	PRE6	XV	255337	256101	Downregulated in swi1Δ	Yes
YOL039W	RPP2A	XV	254297	254617	Downregulated in swi1Δ	Yes
YOL045W	PSK2	XV	243497	246802	Upregulated in swi1Δ	No
YOL047C	LDS2	XV	241614	242747	Upregulated in swi1Δ	No
YOL048C	RRT8	XV	240204	241310	Upregulated in both [SWI+] and swi1Δ with greater fold change in swi1Δ	No
YOL049W	GSH2	XV	238619	240094	Downregulated in swi1Δ	Yes
YOL052C-A	DDR2	XV	231570	231755	Downregulated in swi1Δ	Yes
YOL054W	PSH1	XV	228614	229834	Upregulated in swi1Δ	No
YOL056W	GPM3	XV	223268	224179	Downregulated in swi1Δ	No
YOL057W	YOL057W	XV	220767	222902	Upregulated in swi1Δ	No
YOL059W	GPD2	XV	217126	218448	Downregulated in swi1Δ	No
YOL061W	PRS5	XV	212244	213734	Downregulated in swi1Δ	No
YOL068C	HST1	XV	200368	201879	Upregulated in swi1Δ	No
YOL072W	THP1	XV	194970	196337	Upregulated in swi1Δ	No
YOL073C	DSC2	XV	193832	194800	Upregulated in swi1Δ	Yes
YOL076W	MDM20	XV	187024	189414	Downregulated in swi1Δ	Yes
YOL077C	BRX1	XV	185848	186723	Downregulated in swi1Δ	Yes
YOL077W-A	ATP19	XV	185438	185644	Downregulated in swi1Δ	No
YOL080C	REX4	XV	180558	181427	Downregulated in swi1Δ	Yes
YOL082W	ATG19	XV	168727	169974	Upregulated in swi1Δ	No
YOL083W	ATG34	XV	165714	166952	Upregulated in swi1Δ	No
YOL084W	PHM7	XV	162356	165331	Upregulated in swi1Δ	Yes
YOL086C	ADH1	XV	159548	160594	Downregulated in both [SWI+] and swi1Δ with greater fold change in swi1Δ	Yes
YOL093W	TRM10	XV	142815	143696	Downregulated in swi1Δ	No
YOL097C	WRS1	XV	136527	137825	Downregulated in swi1Δ	Yes
YOL100W	PKH2	XV	129237	132482	Upregulated in swi1Δ	Yes
YOL101C	IZH4	XV	126982	127920	Downregulated in swi1Δ	Yes
YOL103W-B	YOL103W-B	XV	118000	123268	Downregulated in swi1Δ	No
YOL104C	NDJ1	XV	116396	117454	Downregulated in both [SWI+] and swi1Δ with greater fold change in swi1Δ	Yes
YOL109W	ZEO1	XV	110297	110638	Downregulated in swi1Δ	No
YOL120C	RPL18A	XV	93395	94402	Downregulated in swi1Δ	Yes
YOL121C	RPS19A	XV	92026	92850	Downregulated in swi1Δ	Yes
YOL122C	SMF1	XV	89692	91419	Upregulated in swi1Δ	Yes
YOL124C	TRM11	XV	85456	86757	Downregulated in swi1Δ	Yes
YOL126C	MDH2	XV	81787	82920	Upregulated in swi1Δ	Yes
YOL127W	RPL25	XV	80348	81190	Downregulated in swi1Δ	Yes
YOL131W	YOL131W	XV	73031	73357	Upregulated in swi1Δ	No
YOL132W	GAS4	XV	71300	72715	Downregulated in swi1Δ	No
YOL136C	PFK27	XV	67561	68754	Downregulated in swi1Δ	No
YOL139C	CDC33	XV	60383	61024	Downregulated in swi1Δ	Yes
YOL143C	RIB4	XV	54595	55104	Downregulated in swi1Δ	No
YOL145C	CTR9	XV	49555	52788	Downregulated in swi1Δ	Yes
YOL151W	GRE2	XV	43694	44722	Upregulated in swi1Δ	Yes
YOL152W	FRE7	XV	40748	42610	Upregulated in both [SWI+] and swi1Δ with greater fold change in swi1Δ	No
YOL153C	YOL153C	XV	36822	38567	Upregulated in swi1Δ	Yes
YOL155C	HPF1	XV	28703	31606	Downregulated in swi1Δ	Yes
YOL155W-A	YOL155W-A	XV	27084	27218	Downregulated in both [SWI+] and swi1Δ with greater fold change in swi1Δ	Yes
YOL156W	HXT11	XV	25273	26976	Upregulated in swi1Δ	No
YOL158C	ENB1	XV	19491	21311	Downregulated in both [SWI+] and swi1Δ with greater fold change in swi1Δ	Yes
YOR001W	RRP6	XV	326832	329033	Upregulated in swi1Δ	No
YOR002W	ALG6	XV	329417	331051	Downregulated in swi1Δ	Yes
YOR006C	TSR3	XV	337680	338621	Downregulated in swi1Δ	No
YOR007C	SGT2	XV	338938	339978	Downregulated in swi1Δ	Yes
YOR008C	SLG1	XV	341278	342414	Upregulated in swi1Δ	No
YOR010C	TIR2	XV	346195	346950	Upregulated in swi1Δ	No
YOR014W	RTS1	XV	357674	359947	Upregulated in swi1Δ	No
YOR016C	ERP4	XV	360461	361084	Upregulated in swi1Δ	No
YOR018W	ROD1	XV	364369	366882	Upregulated in swi1Δ	No
YOR020C	HSP10	XV	370524	370844	Downregulated in swi1Δ	No
YOR021C	SFM1	XV	372798	373439	Downregulated in swi1Δ	No
YOR028C	CIN5	XV	383533	384420	Upregulated in swi1Δ	Yes
YOR030W	DFG16	XV	386825	388684	Upregulated in swi1Δ	No
YOR035C	SHE4	XV	397735	400104	Upregulated in swi1Δ	No
YOR036W	PEP12	XV	400348	401214	Upregulated in swi1Δ	Yes
YOR045W	TOM6	XV	413852	414037	Downregulated in swi1Δ	No
YOR046C	DBP5	XV	414459	415907	Downregulated in swi1Δ	No
YOR047C	STD1	XV	416347	417681	Upregulated in swi1Δ	No
YOR051C	ETT1	XV	424846	426084	Downregulated in swi1Δ	Yes
YOR056C	NOB1	XV	430247	431626	Downregulated in swi1Δ	No
YOR061W	CKA2	XV	441534	442553	Downregulated in swi1Δ	No
YOR064C	YNG1	XV	446079	446738	Upregulated in swi1Δ	No
YOR074C	CDC21	XV	466675	467589	Upregulated in swi1Δ	No
YOR077W	RTS2	XV	471899	472597	Upregulated in swi1Δ	No
YOR094W	ARF3	XV	502795	503346	Downregulated in swi1Δ	No
YOR095C	RKI1	XV	503552	504328	Downregulated in both [SWI+] and swi1Δ with greater fold change in swi1Δ	Yes
YOR096W	RPS7A	XV	505794	506767	Downregulated in swi1Δ	Yes
YOR101W	RAS1	XV	515244	516173	Downregulated in swi1Δ	Yes
YOR104W	PIN2	XV	517642	518490	Upregulated in swi1Δ	No
YOR108W	LEU9	XV	523027	524841	Downregulated in both [SWI+] and swi1Δ with greater fold change in swi1Δ	Yes
YOR112W	CEX1	XV	531508	533793	Upregulated in swi1Δ	No
YOR115C	TRS33	XV	538659	539465	Downregulated in swi1Δ	No
YOR117W	RPT5	XV	545029	546333	Downregulated in swi1Δ	Yes
YOR119C	RIO1	XV	548792	550246	Downregulated in swi1Δ	No
YOR120W	GCY1	XV	551114	552052	Downregulated in both [SWI+] and swi1Δ with greater fold change in swi1Δ	Yes
YOR122C	PFY1	XV	552298	552887	Downregulated in swi1Δ	Yes
YOR125C	CAT5	XV	559030	559731	Downregulated in swi1Δ	No
YOR127W	RGA1	XV	561170	564193	Upregulated in swi1Δ	No
YOR128C	ADE2	XV	564476	566191	Downregulated in swi1Δ	Yes
YOR131C	YOR131C	XV	572182	572838	Upregulated in swi1Δ	No
YOR136W	IDH2	XV	580250	581359	Downregulated in swi1Δ	No
YOR143C	THI80	XV	601383	602342	Downregulated in swi1Δ	Yes
YOR150W	MRPL23	XV	611999	612490	Downregulated in swi1Δ	No
YOR152C	YOR152C	XV	617518	618288	Upregulated in swi1Δ	Yes
YOR157C	PUP1	XV	630966	631751	Upregulated in swi1Δ	No
YOR161C	PNS1	XV	636939	638558	Upregulated in swi1Δ	Yes
YOR162C	YRR1	XV	639560	641992	Upregulated in swi1Δ	No
YOR164C	GET4	XV	643394	644332	Downregulated in swi1Δ	No
YOR167C	RPS28A	XV	648804	649007	Downregulated in swi1Δ	Yes
YOR168W	GLN4	XV	649303	651732	Downregulated in swi1Δ	Yes
YOR171C	LCB4	XV	652010	653884	Upregulated in swi1Δ	No
YOR173W	DCS2	XV	657264	658325	Upregulated in swi1Δ	Yes
YOR179C	SYC1	XV	671845	672411	Downregulated in swi1Δ	No
YOR182C	RPS30B	XV	678191	678793	Downregulated in swi1Δ	No
YOR184W	SER1	XV	679357	680544	Downregulated in swi1Δ	Yes
YOR185C	GSP2	XV	681444	682106	Upregulated in swi1Δ	Yes
YOR195W	SLK19	XV	712866	715331	Upregulated in swi1Δ	Yes
YOR196C	LIP5	XV	715593	716837	Upregulated in swi1Δ	No
YOR206W	NOC2	XV	727512	729644	Downregulated in swi1Δ	Yes
YOR208W	PTP2	XV	733925	736177	Upregulated in swi1Δ	Yes
YOR210W	RPB10	XV	738320	738532	Downregulated in swi1Δ	Yes
YOR212W	STE4	XV	742910	744181	Downregulated in swi1Δ	Yes
YOR216C	RUD3	XV	747525	748979	Downregulated in swi1Δ	No
YOR220W	RCN2	XV	755328	756125	Upregulated in swi1Δ	No
YOR222W	ODC2	XV	758330	759253	Downregulated in swi1Δ	No
YOR228C	MCP1	XV	766869	767777	Upregulated in swi1Δ	No
YOR230W	WTM1	XV	770800	772113	Downregulated in swi1Δ	No
YOR232W	MGE1	XV	774573	775259	Downregulated in swi1Δ	No
YOR233W	KIN4	XV	775846	778248	Upregulated in swi1Δ	No
YOR234C	RPL33B	XV	778555	779405	Downregulated in swi1Δ	No
YOR243C	PUS7	XV	790211	792241	Downregulated in swi1Δ	Yes
YOR247W	SRL1	XV	797676	798308	Downregulated in swi1Δ	No
YOR254C	SEC63	XV	805032	807023	Downregulated in swi1Δ	Yes
YOR256C	TRE2	XV	808254	810683	Upregulated in swi1Δ	No
YOR261C	RPN8	XV	815915	816931	Downregulated in swi1Δ	No
YOR264W	DSE3	XV	818866	820158	Downregulated in swi1Δ	Yes
YOR270C	VPH1	XV	828052	830574	Downregulated in swi1Δ	No
YOR272W	YTM1	XV	832813	834195	Downregulated in swi1Δ	Yes
YOR274W	MOD5	XV	837674	838960	Downregulated in swi1Δ	No
YOR276W	CAF20	XV	841333	841818	Downregulated in swi1Δ	Yes
YOR280C	FSH3	XV	844992	845792	Downregulated in swi1Δ	Yes
YOR281C	PLP2	XV	846269	847129	Downregulated in swi1Δ	Yes
YOR284W	HUA2	XV	848478	849209	Downregulated in swi1Δ	No
YOR287C	RRP36	XV	850937	851839	Downregulated in swi1Δ	No
YOR288C	MPD1	XV	852121	853077	Downregulated in swi1Δ	No
YOR289W	YOR289W	XV	853357	854112	Upregulated in swi1Δ	Yes
YOR293W	RPS10A	XV	867098	867852	Downregulated in swi1Δ	Yes
YOR302W	YOR302W	XV	882765	882842	Upregulated in swi1Δ	Yes
YOR303W	CPA1	XV	882899	884134	Upregulated in swi1Δ	Yes
YOR306C	MCH5	XV	889867	891432	Downregulated in both [SWI+] and swi1Δ with greater fold change in swi1Δ	No
YOR312C	RPL20B	XV	900250	901194	Downregulated in swi1Δ	Yes
YOR313C	SPS4	XV	901858	902874	Downregulated in both [SWI+] and swi1Δ with greater fold change in swi1Δ	No
YOR315W	SFG1	XV	904760	905800	Downregulated in both [SWI+] and swi1Δ with greater fold change in swi1Δ	Yes
YOR317W	FAA1	XV	909343	911445	Downregulated in swi1Δ	Yes
YOR334W	MRS2	XV	944596	946008	Downregulated in swi1Δ	No
YOR335C	ALA1	XV	946233	949109	Downregulated in swi1Δ	No
YOR340C	RPA43	XV	959202	960182	Downregulated in swi1Δ	Yes
YOR341W	RPA190	XV	960987	965981	Downregulated in swi1Δ	Yes
YOR342C	YOR342C	XV	966666	967625	Downregulated in swi1Δ	Yes
YOR344C	TYE7	XV	977194	978069	Downregulated in both [SWI+] and swi1Δ with greater fold change in swi1Δ	No
YOR349W	CIN1	XV	989789	992833	Upregulated in swi1Δ	Yes
YOR354C	MSC6	XV	1001147	1003225	Downregulated in swi1Δ	No
YOR355W	GDS1	XV	1005137	1006705	Upregulated in swi1Δ	No
YOR356W	CIR2	XV	1007221	1009116	Upregulated in swi1Δ	No
YOR358W	HAP5	XV	1010161	1010889	Upregulated in swi1Δ	No
YOR360C	PDE2	XV	1013241	1014821	Downregulated in swi1Δ	Yes
YOR361C	PRT1	XV	1015361	1017652	Downregulated in swi1Δ	Yes
YOR362C	PRE10	XV	1017880	1018746	Downregulated in swi1Δ	Yes
YOR363C	PIP2	XV	1020222	1023212	Upregulated in swi1Δ	Yes
YOR369C	RPS12	XV	1028194	1028625	Downregulated in swi1Δ	Yes
YOR374W	ALD4	XV	1039840	1041399	Downregulated in swi1Δ	Yes
YOR381W	FRE3	XV	1055545	1057680	Downregulated in swi1Δ	Yes
YOR382W	FIT2	XV	1059531	1059992	Downregulated in swi1Δ	Yes
YOR384W	FRE5	XV	1061564	1063648	Downregulated in swi1Δ	Yes
YOR385W	YOR385W	XV	1065043	1065915	Downregulated in swi1Δ	Yes
YOR388C	FDH1	XV	1071793	1072923	Downregulated in both [SWI+] and swi1Δ with greater fold change in swi1Δ	Yes
YOR393W	ERR1	XV	1080276	1081589	Upregulated in swi1Δ	No
YPL006W	NCR1	XVI	544631	548143	Upregulated in swi1Δ	No
YPL007C	TFC8	XVI	542082	543848	Downregulated in swi1Δ	No
YPL010W	RET3	XVI	535018	535587	Downregulated in swi1Δ	Yes
YPL012W	RRP12	XVI	529723	533409	Downregulated in swi1Δ	Yes
YPL019C	VTC3	XVI	514511	517018	Downregulated in swi1Δ	No
YPL026C	SKS1	XVI	500675	502183	Upregulated in swi1Δ	Yes
YPL031C	PHO85	XVI	492018	493037	Upregulated in swi1Δ	No
YPL036W	PMA2	XVI	482843	485686	Downregulated in swi1Δ	No
YPL037C	EGD1	XVI	481428	481901	Downregulated in swi1Δ	Yes
YPL038W	MET31	XVI	480535	481068	Downregulated in swi1Δ	No
YPL048W	CAM1	XVI	464401	465648	Upregulated in swi1Δ	No
YPL050C	MNN9	XVI	460779	461966	Downregulated in swi1Δ	No
YPL051W	ARL3	XVI	459963	460559	Upregulated in swi1Δ	No
YPL053C	KTR6	XVI	457118	458458	Upregulated in swi1Δ	Yes
YPL058C	PDR12	XVI	445842	450377	Downregulated in swi1Δ	Yes
YPL070W	MUK1	XVI	420948	422786	Upregulated in swi1Δ	No
YPL075W	GCR1	XVI	412254	415362	Downregulated in swi1Δ	No
YPL078C	ATP4	XVI	408010	408744	Downregulated in swi1Δ	No
YPL079W	RPL21B	XVI	406636	407539	Downregulated in swi1Δ	Yes
YPL081W	RPS9A	XVI	404950	406044	Downregulated in swi1Δ	Yes
YPL088W	YPL088W	XVI	381965	382993	Downregulated in swi1Δ	No
YPL090C	RPS6A	XVI	377291	378395	Downregulated in swi1Δ	Yes
YPL092W	SSU1	XVI	373793	375169	Downregulated in both [SWI+] and swi1Δ with greater fold change in swi1Δ	Yes
YPL093W	NOG1	XVI	370978	372921	Downregulated in swi1Δ	Yes
YPL094C	SEC62	XVI	369839	370663	Downregulated in swi1Δ	Yes
YPL097W	MSY1	XVI	364952	366430	Downregulated in swi1Δ	No
YPL107W	YPL107W	XVI	349119	349865	Upregulated in swi1Δ	No
YPL110C	GDE1	XVI	341068	344739	Upregulated in swi1Δ	Yes
YPL111W	CAR1	XVI	339944	340945	Downregulated in both [SWI+] and swi1Δ with greater fold change in swi1Δ	Yes
YPL112C	PEX25	XVI	337436	338620	Downregulated in swi1Δ	No
YPL116W	HOS3	XVI	329606	331699	Upregulated in swi1Δ	Yes
YPL117C	IDI1	XVI	327864	328730	Downregulated in both [SWI+] and swi1Δ with greater fold change in swi1Δ	No
YPL118W	MRP51	XVI	326628	327662	Downregulated in swi1Δ	No
YPL119C	DBP1	XVI	324411	326264	Upregulated in swi1Δ	No
YPL119C-A	YPL119C-A	XVI	324024	324287	Upregulated in swi1Δ	No
YPL123C	RNY1	XVI	317641	318945	Upregulated in swi1Δ	Yes
YPL125W	KAP120	XVI	313388	316486	Downregulated in swi1Δ	No
YPL126W	NAN1	XVI	310210	312900	Downregulated in swi1Δ	Yes
YPL127C	HHO1	XVI	308828	309604	Upregulated in swi1Δ	No
YPL137C	GIP3	XVI	292817	296647	Upregulated in swi1Δ	No
YPL143W	RPL33A	XVI	282122	282970	Downregulated in swi1Δ	Yes
YPL144W	POC4	XVI	280480	280926	Downregulated in swi1Δ	No
YPL145C	KES1	XVI	278395	279699	Downregulated in swi1Δ	Yes
YPL146C	NOP53	XVI	276162	277529	Downregulated in swi1Δ	No
YPL156C	PRM4	XVI	255913	256767	Downregulated in swi1Δ	Yes
YPL159C	PET20	XVI	250907	251668	Upregulated in swi1Δ	No
YPL160W	CDC60	XVI	246990	250262	Downregulated in swi1Δ	Yes
YPL164C	MLH3	XVI	239350	241497	Upregulated in swi1Δ	Yes
YPL165C	SET6	XVI	237956	239077	Upregulated in swi1Δ	No
YPL166W	ATG29	XVI	237338	237979	Upregulated in swi1Δ	No
YPL167C	REV3	XVI	232593	237107	Upregulated in swi1Δ	Yes
YPL171C	OYE3	XVI	226169	227371	Downregulated in both [SWI+] and swi1Δ with greater fold change in swi1Δ	No
YPL176C	TRE1	XVI	216012	218363	Upregulated in swi1Δ	Yes
YPL177C	CUP9	XVI	213042	213962	Upregulated in swi1Δ	No
YPL179W	PPQ1	XVI	208157	209806	Upregulated in swi1Δ	No
YPL183C	RTT10	XVI	199495	202536	Downregulated in swi1Δ	Yes
YPL186C	UIP4	XVI	194512	195426	Downregulated in both [SWI+] and swi1Δ with greater fold change in [SWI+]	No
YPL203W	TPK2	XVI	166256	167398	Upregulated in swi1Δ	Yes
YPL206C	PGC1	XVI	162632	163597	Upregulated in swi1Δ	Yes
YPL210C	SRP72	XVI	154290	156212	Downregulated in swi1Δ	Yes
YPL211W	NIP7	XVI	153495	154040	Downregulated in swi1Δ	Yes
YPL214C	THI6	XVI	148569	150191	Downregulated in swi1Δ	No
YPL215W	CBP3	XVI	147416	148423	Upregulated in swi1Δ	Yes
YPL218W	SAR1	XVI	138698	139409	Downregulated in swi1Δ	No
YPL219W	PCL8	XVI	136750	138228	Upregulated in swi1Δ	No
YPL222W	FMP40	XVI	130162	132228	Upregulated in swi1Δ	No
YPL223C	GRE1	XVI	128632	129138	Upregulated in swi1Δ	Yes
YPL229W	YPL229W	XVI	117067	117687	Upregulated in swi1Δ	No
YPL232W	SSO1	XVI	107275	108147	Upregulated in swi1Δ	No
YPL235W	RVB2	XVI	103232	104647	Downregulated in swi1Δ	No
YPL237W	SUI3	XVI	100496	101353	Downregulated in swi1Δ	Yes
YPL239W	YAR1	XVI	99484	100086	Downregulated in swi1Δ	Yes
YPL243W	SRP68	XVI	88517	90316	Downregulated in swi1Δ	Yes
YPL246C	RBD2	XVI	84509	85297	Upregulated in swi1Δ	No
YPL249C-A	RPL36B	XVI	75699	76239	Downregulated in swi1Δ	Yes
YPL250C	ICY2	XVI	74309	74719	Upregulated in swi1Δ	No
YPL254W	HFI1	XVI	69485	70951	Downregulated in swi1Δ	Yes
YPL257W-A	YPL257W-A	XVI	56748	58070	Upregulated in swi1Δ	Yes
YPL257W-B	YPL257W-B	XVI	56748	62016	Downregulated in swi1Δ	Yes
YPL258C	THI21	XVI	53498	55153	Upregulated in swi1Δ	No
YPL260W	YPL260W	XVI	49303	50958	Upregulated in swi1Δ	No
YPL262W	FUM1	XVI	47336	48802	Downregulated in swi1Δ	No
YPL263C	KEL3	XVI	44551	46506	Downregulated in swi1Δ	No
YPL265W	DIP5	XVI	41043	42869	Downregulated in swi1Δ	Yes
YPL271W	ATP15	XVI	30079	30267	Downregulated in swi1Δ	No
YPL273W	SAM4	XVI	25087	26064	Downregulated in swi1Δ	Yes
YPL277C	YPL277C	XVI	15405	16868	Downregulated in swi1Δ	No
YPL281C	ERR2	XVI	9557	10870	Upregulated in swi1Δ	No
YPR001W	CIT3	XVI	556377	557837	Downregulated in swi1Δ	Yes
YPR002W	PDH1	XVI	558385	559935	Downregulated in both [SWI+] and swi1Δ with greater fold change in swi1Δ	Yes
YPR004C	AIM45	XVI	564007	565041	Downregulated in swi1Δ	Yes
YPR006C	ICL2	XVI	567269	568996	Downregulated in both [SWI+] and swi1Δ with greater fold change in swi1Δ	Yes
YPR009W	SUT2	XVI	576552	577358	Downregulated in swi1Δ	No
YPR010C	RPA135	XVI	577585	581196	Downregulated in swi1Δ	Yes
YPR013C	CMR3	XVI	584632	585585	Upregulated in swi1Δ	No
YPR016C	TIF6	XVI	592332	593069	Downregulated in swi1Δ	Yes
YPR018W	RLF2	XVI	594476	596296	Upregulated in swi1Δ	No
YPR023C	EAF3	XVI	608826	610031	Upregulated in swi1Δ	No
YPR027C	YPR027C	XVI	620425	621258	Downregulated in swi1Δ	Yes
YPR029C	APL4	XVI	624469	626967	Downregulated in swi1Δ	Yes
YPR033C	HTS1	XVI	637379	639019	Downregulated in swi1Δ	Yes
YPR035W	GLN1	XVI	642208	643320	Downregulated in swi1Δ	Yes
YPR036W	VMA13	XVI	643836	645272	Downregulated in swi1Δ	Yes
YPR036W-A	SPO24	XVI	645950	646153	Upregulated in swi1Δ	No
YPR037C	ERV2	XVI	646448	647038	Downregulated in swi1Δ	No
YPR041W	TIF5	XVI	648704	649921	Downregulated in swi1Δ	No
YPR042C	PUF2	XVI	650435	653662	Upregulated in swi1Δ	Yes
YPR043W	RPL43A	XVI	654166	654847	Downregulated in swi1Δ	No
YPR049C	ATG11	XVI	661137	664673	Upregulated in swi1Δ	Yes
YPR051W	MAK3	XVI	664960	665490	Downregulated in swi1Δ	Yes
YPR052C	NHP6A	XVI	665693	665974	Downregulated in swi1Δ	Yes
YPR060C	ARO7	XVI	674861	675631	Downregulated in swi1Δ	Yes
YPR061C	JID1	XVI	675977	676882	Upregulated in swi1Δ	Yes
YPR063C	YPR063C	XVI	677812	678320	Upregulated in swi1Δ	No
YPR065W	ROX1	XVI	679693	680799	Upregulated in swi1Δ	No
YPR069C	SPE3	XVI	684556	685437	Downregulated in swi1Δ	Yes
YPR070W	MED1	XVI	685898	687598	Downregulated in swi1Δ	Yes
YPR073C	LTP1	XVI	691933	692418	Downregulated in swi1Δ	No
YPR074C	TKL1	XVI	692796	694838	Downregulated in swi1Δ	Yes
YPR075C	OPY2	XVI	695737	696819	Upregulated in swi1Δ	No
YPR078C	YPR078C	XVI	697147	698265	Upregulated in both [SWI+] and swi1Δ with greater fold change in swi1Δ	Yes
YPR080W	TEF1	XVI	700594	701970	Downregulated in swi1Δ	Yes
YPR081C	GRS2	XVI	702114	703970	Upregulated in swi1Δ	No
YPR084W	YPR084W	XVI	706972	708342	Upregulated in swi1Δ	No
YPR091C	NVJ2	XVI	716156	718468	Upregulated in swi1Δ	No
YPR097W	YPR097W	XVI	725394	728615	Downregulated in swi1Δ	Yes
YPR102C	RPL11A	XVI	731224	731748	Downregulated in swi1Δ	Yes
YPR105C	COG4	XVI	736984	739569	Downregulated in swi1Δ	No
YPR106W	ISR1	XVI	740061	741392	Upregulated in swi1Δ	No
YPR108W	RPN7	XVI	742454	743743	Downregulated in swi1Δ	Yes
YPR110C	RPC40	XVI	745828	746835	Downregulated in swi1Δ	No
YPR111W	DBF20	XVI	747306	749000	Upregulated in swi1Δ	Yes
YPR112C	MRD1	XVI	749256	751919	Downregulated in swi1Δ	Yes
YPR118W	MRI1	XVI	767752	768987	Downregulated in swi1Δ	Yes
YPR119W	CLB2	XVI	771653	773128	Downregulated in swi1Δ	No
YPR124W	CTR1	XVI	786208	787428	Upregulated in both [SWI+] and swi1Δ with greater fold change in [SWI+]	No
YPR132W	RPS23B	XVI	794965	795767	Downregulated in swi1Δ	Yes
YPR134W	MSS18	XVI	798051	798857	Downregulated in swi1Δ	No
YPR137C-B	YPR137C-B	XVI	805001	810269	Downregulated in swi1Δ	No
YPR137W	RRP9	XVI	802359	804080	Downregulated in swi1Δ	Yes
YPR139C	LOA1	XVI	813156	814058	Downregulated in swi1Δ	Yes
YPR145W	ASN1	XVI	822620	824338	Downregulated in both [SWI+] and swi1Δ with greater fold change in swi1Δ	Yes
YPR147C	YPR147C	XVI	825645	826559	Downregulated in swi1Δ	No
YPR148C	YPR148C	XVI	826833	828140	Upregulated in swi1Δ	Yes
YPR149W	NCE102	XVI	829918	830439	Downregulated in swi1Δ	Yes
YPR151C	SUE1	XVI	831055	831675	Downregulated in swi1Δ	Yes
YPR158C-C	YPR158C-C	XVI	854935	856257	Downregulated in swi1Δ	Yes
YPR160W	GPH1	XVI	861306	864014	Downregulated in both [SWI+] and swi1Δ with greater fold change in swi1Δ	Yes
YPR163C	TIF3	XVI	868645	869955	Downregulated in swi1Δ	No
YPR170W-B	YPR170W-B	XVI	883239	883595	Downregulated in swi1Δ	Yes
YPR172W	YPR172W	XVI	885796	886398	Upregulated in swi1Δ	Yes
YPR184W	GDB1	XVI	902044	906654	Upregulated in swi1Δ	No
YPR185W	ATG13	XVI	907218	909434	Upregulated in swi1Δ	Yes
YPR187W	RPO26	XVI	911257	911800	Downregulated in swi1Δ	Yes
YPR191W	QCR2	XVI	919381	920487	Upregulated in swi1Δ	No
YPR192W	AQY1	XVI	921860	922777	Upregulated in swi1Δ	Yes
