# Supplementary material for: RNA Sequencing Reveals Specific Transcriptomic Signatures Distinguishing Effects of the [SWI+] Prion and SWI1 Deletion in Yeast Saccharomyces cerevisiae
Source: Genes (Basel). 2019 Mar 12;10(3):212. doi: 10.3390/genes10030212 (PMC6471900; doi:10.3390/genes10030212)
Supplement: Supplementary file 1 [file genes-10-00212-s001.zip › Table_S4.xlsx]

## Sheet: Table S4
Table S4. Genes, whose expression is specifically modulated by [SWI+] prion
Gene Name	Description *	Reference
Upregulated on [SWI+] background
ICS2	Protein of unknown function; null mutation does not confer any obvious defects in growth, spore germination, viability, or carbohydrate utilization.	https://www.yeastgenome.org/locus/S000000361
DLD3	2-hydroxyglutarate transhydrogenase, and minor D-lactate dehydrogenase; converts D-2-hydroxyglutarate (D-2HG), an oncometabolite, to alpha-ketoglutarate in the presence of FAD, with concomitant reduction of pyruvate to D-lactate; minor lactate dehydrogenase activity; component of the retrograde regulon that consists of genes whose expression are stimulated by damage to mitochondria and reduced in…	https://www.yeastgenome.org/locus/S000000797
PER33	Protein that localizes to the endoplasmic reticulum; also associates with the nuclear pore complex; deletion extends chronological lifespan; highly conserved across species, orthologous to human TMEM33 and paralogous to Pom33p; protein abundance increases in response to DNA replication stress.	https://www.yeastgenome.org/locus/S000004054
ENA1	P-type ATPase sodium pump; involved in Na+ and Li+ efflux to allow salt tolerance.	https://www.yeastgenome.org/locus/S000002447
Downregulated on [SWI+] background
IDP2	Cytosolic NADP-specific isocitrate dehydrogenase; catalyzes oxidation of isocitrate to alpha-ketoglutarate; levels are elevated during growth on non-fermentable carbon sources and reduced during growth on glucose; IDP2 has a paralog, IDP3, that arose from the whole genome duplication.	https://www.yeastgenome.org/locus/S000004164
FMP16	Protein of unknown function; may be involved in responding to conditions of stress; the authentic, non-tagged protein is detected in highly purified mitochondria in high-throughput studies; protein abundance increases in response to DNA replication stress.	https://www.yeastgenome.org/locus/S000002477
AGX1	Alanine:glyoxylate aminotransferase (AGT); catalyzes the synthesis of glycine from glyoxylate, which is one of three pathways for glycine biosynthesis in yeast; similar to mammalian and plant alanine:glyoxylate aminotransferases; human homolog AGXT complements yeast null mutant.	https://www.yeastgenome.org/locus/S000001864
Downregulated on [SWI+] background, upregulated on swi1Δ background
HSP12	Plasma membrane protein involved in maintaining membrane organization; involved in maintaining organization during stress conditions; induced by heat shock, oxidative stress, osmostress, stationary phase, glucose depletion, oleate and alcohol; protein abundance increased in response to DNA replication stress and dietary restriction; regulated by the HOG and Ras-Pka pathways; required for dietary …	https://www.yeastgenome.org/locus/S000001880
HXT5	Hexose transporter with moderate affinity for glucose; induced in the presence of non-fermentable carbon sources, induced by a decrease in growth rate, contains an extended N-terminal domain relative to other HXTs; HXT5 has a paralog, HXT3, that arose from the whole genome duplication.	https://www.yeastgenome.org/locus/S000001138
* All descriptions were taken from SGD by enclosed reference links
