# Supplementary material for: RNA Sequencing Reveals Specific Transcriptomic Signatures Distinguishing Effects of the [SWI+] Prion and SWI1 Deletion in Yeast Saccharomyces cerevisiae
Source: Genes (Basel). 2019 Mar 12;10(3):212. doi: 10.3390/genes10030212 (PMC6471900; doi:10.3390/genes10030212)
Supplement: Supplementary file 1 [file genes-10-00212-s001.zip › Table_S5.xlsx]

## Sheet: Table S4 Summary
Table S2. Distribution of differentially expressed genes across chromosomes and mtDNA
Table S2a. Chromosomal distribution of genes according to pairwise test they were revealed in					Table S2b. Chromosomal distribution of genes according to their expression rate in [SWI+] and swi1Δ
Condition comparison	Column				Differential expression in comparison with the [swi-] strain	Column
	Upregulated	Downregulated	Total
[SWI+] to [swi-]	A	B	C		Upregulated in [SWI+], downregulated in swi1Δ	A
swi1Δ to [swi-]	D	E	F		Upregulated in swi1Δ, downregulated in [SWI+]	B
					Upregulated in swi1Δ only	C
					Downregulated in swi1Δ only	D
					Upregulated in [SWI+] only	E
					Downregulated in [SWI+] only	F
					Upregulated in both [SWI+] and swi1Δ with greater fold change in [SWI+]	G
					Upregulated in both [SWI+] and swi1Δ with greater fold change in swi1Δ	H
					Downregulated in both [SWI+] and swi1Δ with greater fold change in [SWI+]	I
					Downregulated in both [SWI+] and swi1Δ with greater fold change in swi1Δ	J

## Sheet: Table S4a
Chromosome		A	B	C	D	E	F
I	Total	0	1	1	64	1	65
	Fraction*	0	0.00787402	0.00787402	0.503937	0.00787402	0.511811
II	Total	4	12	16	55	83	138
	Fraction	0.00835073	0.0250522	0.0334029	0.114823	0.173278	0.2881
III	Total	2	3	5	14	30	44
	Fraction	0.00995025	0.0149254	0.0248756	0.0696517	0.149254	0.218905
IV	Total	6	17	23	90	164	254
	Fraction	0.00677201	0.0191874	0.0259594	0.10158	0.185102	0.286682
V	Total	4	7	11	46	49	95
	Fraction	0.0112045	0.0196078	0.0308123	0.128852	0.137255	0.266106
VI	Total	1	5	6	12	21	33
	Fraction	0.00636943	0.0318471	0.0382166	0.0764331	0.133758	0.210191
VII	Total	5	14	19	73	108	181
	Fraction	0.00784929	0.021978	0.0298273	0.1146	0.169545	0.284144
VIII	Total	1	8	9	36	63	99
	Fraction	0.00294118	0.0235294	0.0264706	0.105882	0.185294	0.291176
IX	Total	0	2	2	38	40	78
	Fraction	0	0.00757576	0.00757576	0.143939	0.151515	0.295455
X	Total	4	5	9	48	67	115
	Fraction	0.00923788	0.0115473	0.0207852	0.110855	0.154734	0.265589
XI	Total	3	4	7	43	49	92
	Fraction	0.00813008	0.0108401	0.0189702	0.116531	0.132791	0.249322
XII	Total	3	4	7	64	107	171
	Fraction	0.00475436	0.00633914	0.0110935	0.101426	0.169572	0.270998
XIII	Total	2	8	10	75	84	159
	Fraction	0.00364964	0.0145985	0.0182482	0.136861	0.153285	0.290146
XIV	Total	1	8	9	39	80	119
	Fraction	0.00217865	0.0174292	0.0196078	0.0849673	0.174292	0.259259
XV	Total	2	12	14	64	114	178
	Fraction	0.0031348	0.0188088	0.0219436	0.100313	0.178683	0.278997
XVI	Total	2	9	11	60	96	156
	Fraction	0.00366972	0.0165138	0.0201835	0.110092	0.176147	0.286239
Mitochondrion	Total	0	0	0	1	0	1
	Fraction	0	0	0	0.0181818	0	0.0181818
*fraction of total number of genes located on respective chromosome

## Sheet: Table S4b
Chromosome		A	B	C	D	E	F	G	H	I	J
I	Total	0	0	60	0	0	0	0	0	0	0
	Fraction*	0	0	0.472441	0	0	0	0	0	0	0
II	Total	0	0	22	44	1	0	0	1	0	8
	Fraction	0	0	0.045929	0.091858	0.00208768	0	0	0.00208768	0	0.0167015
III	Total	0	0	1	14	0	0	1	1	0	2
	Fraction	0	0	0.00497512	0.0696517	0	0	0.00497512	0.00497512	0	0.00995025
IV	Total	0	0	29	79	0	1	0	1	0	12
	Fraction	0	0	0.0327314	0.0891648	0	0.00112867	0	0.00112867	0	0.013544
V	Total	0	0	18	27	1	0	0	3	0	6
	Fraction	0	0	0.0504202	0.0756303	0.00280112	0	0	0.00840336	0	0.0168067
VI	Total	0	1	2	11	0	0	0	1	0	2
	Fraction	0	0.00636943	0.0127389	0.0700637	0	0	0	0.00636943	0	0.0127389
VII	Total	0	0	25	59	0	0	0	3	0	7
	Fraction	0	0	0.0392465	0.0926217	0	0	0	0.00470958	0	0.010989
VIII	Total	0	1	14	35	0	0	0	0	0	6
	Fraction	0	0.00294118	0.0411765	0.102941	0	0	0	0	0	0.0176471
IX	Total	0	0	14	21	0	0	0	0	0	2
	Fraction	0	0	0.0530303	0.0795455	0	0	0	0	0	0.00757576
X	Total	0	0	19	31	0	0	0	4	0	5
	Fraction	0	0	0.0438799	0.0715935	0	0	0	0.00923788	0	0.0115473
XI	Total	0	0	15	22	0	0	0	1	0	3
	Fraction	0	0	0.0406504	0.0596206	0	0	0	0.00271003	0	0.00813008
XII	Total	0	0	26	73	1	1	0	1	0	3
	Fraction	0	0	0.0412044	0.115689	0.00158479	0.00158479	0	0.00158479	0	0.00475436
XIII	Total	0	0	31	43	0	0	0	0	0	6
	Fraction	0	0	0.0565693	0.0784672	0	0	0	0	0	0.0109489
XIV	Total	0	0	12	42	0	0	0	0	0	6
	Fraction	0	0	0.0261438	0.0915033	0	0	0	0	0	0.0130719
XV	Total	0	0	20	56	0	0	0	0	0	9
	Fraction	0	0	0.031348	0.0877743	0	0	0	0	0	0.0141066
XVI	Total	0	0	21	54	0	0	0	1	0	6
	Fraction	0	0	0.0385321	0.0990826	0	0	0	0.00183486	0	0.0110092
Mitochondrion	Total	0	0	1	0	0	0	0	0	0	0
	Fraction	0	0	0.0181818	0	0	0	0	0	0	0
*fraction of total number of genes located on respective chromosome
