# Supplementary material for: RNA Sequencing Reveals Specific Transcriptomic Signatures Distinguishing Effects of the [SWI+] Prion and SWI1 Deletion in Yeast Saccharomyces cerevisiae
Source: Genes (Basel). 2019 Mar 12;10(3):212. doi: 10.3390/genes10030212 (PMC6471900; doi:10.3390/genes10030212)
Supplement: Supplementary file 1 [file genes-10-00212-s001.zip › Table_S6.xlsx]

## Sheet: Table S5 Summary
Table S5. Biological processes, molecular functions and cellular components that are affected by the [SWI+] prion or swi1 deletion
Ontology	Differential expression in comparison with the [swi-] strain
	In swi1Δ		In [SWI+]
Ontology	Upregulated	Downregulated	Upregulated	Downregulated
Biological processes	A	D	G	J
Cellular components	B	E	H	K
Molecular functions	C	F	I	L
	Ontologies gaining p-value less than 0.01 after removal of chromosome I from analysis
	Ontologies loosing p-value less than 0.01 after removal of chromosome I from analysis

## Sheet: А
GO.ID	Term	Annotated	Significant	Expected	weight01Fisher	Percentage of Significant Genes To Total Number Of DEGs	Percentage of Significant Genes To Number Of Annotated Genes
GO:0005975	carbohydrate metabolic process	198	44	24.03	2.3e-05	5.35	22.22
GO:0051603	proteolysis involved in cellular protein catabolic process	216	47	26.22	3.6e-05	5.72	21.76
GO:0071554	cell wall organization or biogenesis	198	44	24.03	3.7e-05	5.35	22.22
GO:0006468	protein phosphorylation	197	42	23.91	0.00015	5.11	21.32
GO:0042221	response to chemical	446	76	54.13	0.00102	9.25	17.04
GO:0006970	response to osmotic stress	92	22	11.17	0.00118	2.68	23.91
GO:0006811	ion transport	262	48	31.8	0.00161	5.84	18.32
GO:0016197	endosomal transport	102	23	12.38	0.00213	2.8	22.55
GO:0045333	cellular respiration	84	19	10.2	0.00483	2.31	22.62
GO:0042594	response to starvation	56	14	6.8	0.00583	1.7	25
GO:0023052	signaling	245	43	29.74	0.00733	5.23	17.55
GO:0043934	sporulation	135	25	15.4	0.00933	3.04	18.52

## Sheet: B
GO.ID	Term	Annotated	Significant	Expected	weight01Fisher	Percentage of Significant Genes To Total Number Of DEGs	Percentage of Significant Genes To Number Of Annotated Genes
GO:0005737	cytoplasm	4013	574	493.06	2e-07	69.83	14.3
GO:0016020	membrane	1695	267	208.26	1.1e-05	32.48	15.75
GO:0005773	vacuole	469	82	57.62	0.00042	9.98	17.48
GO:0005783	endoplasmic reticulum	616	101	75.69	0.00099	12.29	16.4
GO:0005777	peroxisome	76	19	9.34	0.00166	2.31	25
GO:0031410	cytoplasmic vesicle	237	43	29.12	0.00501	5.23	18.14
GO:0005886	plasma membrane	395	65	48.53	0.00728	7.91	16.46
GO:0012505	endomembrane system	978	162	120.16	0.0087	19.71	16.56

## Sheet: C
GO.ID	Term	Annotated	Significant	Expected	weight01Fisher	Percentage of Significant Genes To Total Number Of DEGs	Percentage of Significant Genes To Number Of Annotated Genes
GO:0003677	DNA binding	390	69	47.12	0.00054	8.39	17.69
GO:0016301	kinase activity	194	39	23.44	0.0008	4.74	20.1
GO:0030234	enzyme regulator activity	234	45	28.27	0.00088	5.47	19.23
GO:0016491	oxidoreductase activity	277	46	31.49	0.00477	5.6	16.61

## Sheet: D
GO.ID	Term	Annotated	Significant	Expected	weight01Fisher	Percentage of Significant Genes To Total Number Of DEGs	Percentage of Significant Genes To Number Of Annotated Genes
GO:0002181	cytoplasmic translation	177	121	30.38	< 1e-30	10.47	68.36
GO:0006364	rRNA processing	238	119	40.84	< 1e-30	10.29	50
GO:0042274	ribosomal small subunit biogenesis	131	72	22.48	3.5e-23	6.23	54.96
GO:0055086	nucleobase-containing small molecule metabolic process	198	83	33.98	7e-17	7.18	41.92
GO:0042273	ribosomal large subunit biogenesis	104	52	17.85	9.1e-15	4.5	50
GO:0042255	ribosome assembly	59	33	10.13	1.5e-11	2.85	55.93
GO:0051186	cofactor metabolic process	179	66	30.72	1.2e-10	5.71	36.87
GO:0006520	cellular amino acid metabolic process	199	75	34.15	6.7e-10	6.49	37.69
GO:0032787	monocarboxylic acid metabolic process	140	49	24.03	2.1e-07	4.24	35
GO:0000054	ribosomal subunit export from nucleus	46	23	7.89	3e-07	1.99	50
GO:0006091	generation of precursor metabolites and energy	155	47	26.6	5.9e-06	4.07	30.32
GO:0006360	transcription by RNA polymerase I	68	25	11.67	8e-05	2.16	36.76
GO:0006383	transcription by RNA polymerase III	41	17	7.04	0.00021	1.47	41.46
GO:0051169	nuclear transport	181	62	31.06	0.00033	5.36	34.25
GO:0006418	tRNA aminoacylation for protein translation	36	15	6.18	0.00046	1.3	41.67
GO:0006413	translational initiation	56	20	9.61	0.00063	1.73	35.71
GO:0015931	nucleobase-containing compound transport	173	57	29.69	0.0032	4.93	32.95
GO:0006811	ion transport	262	63	44.96	0.00458	5.45	24.05
GO:0006414	translational elongation	42	14	7.21	0.00805	1.21	33.33
GO:0006457	protein folding	95	26	16.3	0.00822	2.25	27.37
GO:0006979	response to oxidative stress	105	28	18.02	0.00909	2.42	26.67

## Sheet: E
GO.ID	Term	Annotated	Significant	Expected	weight01Fisher	Percentage of Significant Genes To Total Number Of DEGs	Percentage of Significant Genes To Number Of Annotated Genes
GO:0005840	ribosome	360	150	61.46	5.8e-30	12.98	41.67
GO:0005737	cytoplasm	4013	869	685.15	3e-29	75.17	21.65
GO:0005730	nucleolus	253	111	43.2	1.9e-24	9.6	43.87
GO:0005886	plasma membrane	395	94	67.44	0.00027	8.13	23.8
GO:0005576	extracellular region	31	13	5.29	0.00097	1.12	41.94
GO:0005739	mitochondrion	1132	223	193.27	0.00869	19.29	19.7

## Sheet: F
GO.ID	Term	Annotated	Significant	Expected	weight01Fisher	Percentage of Significant Genes To Total Number Of DEGs	Percentage of Significant Genes To Number Of Annotated Genes
GO:0003735	structural constituent of ribosome	231	125	40.23	< 1e-30	10.81	54.11
GO:0016491	oxidoreductase activity	282	90	49.11	9.1e-10	7.79	31.91
GO:0019843	rRNA binding	31	19	5.4	5.6e-08	1.64	61.29
GO:0051082	unfolded protein binding	70	29	12.19	1.8e-06	2.51	41.43
GO:0008135	translation factor activity, RNA binding	43	20	7.49	9.2e-06	1.73	46.51
GO:0016853	isomerase activity	59	24	10.27	2.1e-05	2.08	40.68
GO:0003723	RNA binding	377	121	65.65	2.7e-05	10.47	32.1
GO:0016779	nucleotidyltransferase activity	77	28	13.41	5e-05	2.42	36.36
GO:0016874	ligase activity	97	29	16.89	0.0016	2.51	29.9
GO:0003729	mRNA binding	172	45	29.95	0.0023	3.89	26.16

## Sheet: G
GO.ID	Term	Annotated	Significant	Expected	weight01Fisher	Percentage of Significant Genes To Total Number Of DEGs	Percentage of Significant Genes To Number Of Annotated Genes
GO:0006811	ion transport	262	6	1.56	0.0085	15	2.29

## Sheet: H
GO.ID	Term	Annotated	Significant	Expected	weight01Fisher	Percentage of Significant Genes To Total Number Of DEGs	Percentage of Significant Genes To Number Of Annotated Genes
GO:0005886	plasma membrane	395	7	2.35	0.0078	17.5	1.77

## Sheet: I
GO.ID	Term	Annotated	Significant	Expected	weight01Fisher	Percentage of Significant Genes To Total Number Of DEGs	Percentage of Significant Genes To Number Of Annotated Genes
GO:0016491	oxidoreductase activity	282	7	1.73	0.0014	17.5	2.48

[truncated: 3 more sheets: J, K, L]
